# Supplementary material for: ARGONAUTE10 controls cell fate specification and formative cell divisions in the Arabidopsis root
Source: EMBO J. 2024 Apr 2;43(9):7. doi: 10.1038/s44318-024-00072-x (PMC11066080; doi:10.1038/s44318-024-00072-x)
Supplement: Supplementary file 2 — Dataset EV1 [file 44318_2024_72_MOESM2_ESM.xlsx]

## Sheet: Legend
	Dataset EV1. Differential gene expression (RNA-seq) of cytokinin-treated Col-0 and ago10-1 root tips as well as GO enrichment analysis of genes differentially expressed in ago10-1

## Sheet: ago10_vs_Col-0
GeneID	Base mean	log2(FC)	StdErr	Wald-Stats	P-value	P-adj	Chromosome	Position Start	Position End	Strand
AT5G43810	564.277	-1.41909	0.127479	-11.132	8.76724e-29	1.88285e-24	5	17610743	17616907	+	protein_coding	AGO10
AT1G75945	53.5503	1.05397	0.117588	8.96326	3.15228e-19	3.38492e-15	1	28515244	28515916	-	protein_coding	NA
AT3G01680	144.892	-0.918402	0.127537	-7.20105	5.97504e-13	4.27733e-09	3	251867	255513	+	protein_coding	SEOB	SEOR1 Encodes a protein localized to phloem filaments that is required for phloem filament formation. The mRNA is cell-to-cell mobile
AT2G11405	36.5401	0.667626	0.102797	6.49463	8.32362e-11	4.46895e-07	2	4543174	4543522	+	protein_coding	NA
AT3G01670	105.568	-0.771129	0.119552	-6.45013	1.11751e-10	4.79994e-07	3	247191	250472	+	protein_coding	SEOA	ARABIDOPSIS THALIANA SIEVE ELEMENT OCCLUSION-RELATED 2, ATSEOR2, SEOA, SEOR2, SIEVE ELEMENT OCCLUSION A, SIEVE ELEMENT OCCLUSION-RELATED 2
AT1G28480	106.714	0.781959	0.124392	6.28623	3.25267e-10	1.16424e-06	1	10013433	10014256	-	protein_coding	GRXC9
AT1G08160	228.645	-0.800584	0.129912	-6.16252	7.1597e-10	2.1966e-06	1	2559412	2560432	-	protein_coding	NA	Late embryogenesis abundant (LEA) hydroxyproline-rich glycoprotein family;(source:Araport11)
AT1G74950	572.246	0.710525	0.123652	5.74617	9.12859e-09	2.45057e-05	1	28148573	28150446	-	protein_coding	TIFY10B	JASMONATE-ZIM-DOMAIN PROTEIN 2, JAZ2, TIFY10B Key regulator in alternative splicing in the jasmonate signaling pathway, alone and in collaboration with other regulators.
AT2G46510	147.656	0.728116	0.129871	5.60646	2.06512e-08	4.92785e-05	2	19090952	19093373	-	protein_coding	AIB	Encodes a nuclear localized BLH domain containing transcriptional activator involved in response to ABA. Overexpression confers enhanced ABA responsiveness while loss of function mutants are ABA sensitive.bHLH17 interacts with JAZ proteins, and functions redundantly with bHLH3, bHLH13 and bHLH14 to negatively regulate jasmonate responses.
AT4G04223	122.617	0.541403	0.104136	5.199	2.00361e-07	0.000430296	4	2036510	2037816	+	ncRNA	NA
AT5G04080	214.11	0.669206	0.129908	5.15139	2.5856e-07	0.000504802	5	1104523	1105398	+	protein_coding	NA
AT1G22710	392.473	0.619181	0.122875	5.0391	4.67716e-07	0.000837056	1	8030586	8033156	-	protein_coding	SUC2	Encodes for a high-affinity transporter essential for phloem loading and long-distance transport. A major sucrose transporter, AtSUC2 can also transport a wide range of physiological and synthetic glucose conjugates with both α- or β-linkage.
AT3G20570	153.71	-0.641249	0.128447	-4.99234	5.96512e-07	0.000985438	3	7186521	7187521	-	protein_coding	ENODL9
AT1G29520	214.457	-0.640379	0.128826	-4.9709	6.66441e-07	0.00102232	1	10323635	10324826	+	protein_coding	NA	AWPM-19-like family protein;(source:Araport11)
AT3G59370	4079.86	0.494799	0.102093	4.84655	1.25625e-06	0.00179862	3	21941764	21942571	-	protein_coding	NA	Vacuolar calcium-binding protein-like protein;(source:Araport11)
AT2G26530	242.891	0.561826	0.129162	4.34979	1.36268e-05	0.0182906	2	11282662	11284272	-	protein_coding	AR781	Pheromone receptor-like protein involved in the early elicitor signaling events which occur within minutes and include ion fluxes across the plasma membrane, activation of MPKs and the formation of ROS related to PGPS1 and WRKY33.
AT3G21600	186.245	0.556028	0.129376	4.29777	1.72524e-05	0.021361	3	7606459	7608477	-	protein_coding	NA	Senescence/dehydration-associated protein-like protein;(source:Araport11)
AT1G19180	1386.74	0.558108	0.130109	4.28955	1.79037e-05	0.021361	1	6621776	6623668	+	protein_coding	TIFY10A	JAZ1
AT5G38005	241.515	0.516985	0.125579	4.11682	3.84142e-05	0.0434202	5	15155066	15156088	+	ncRNA	NA
AT1G70700	176.964	0.520754	0.127335	4.08964	4.32041e-05	0.0456115	1	26654528	26657350	+	protein_coding	JAZ9	JAZ9 is a protein presumed to be involved in jasmonate signaling. JAZ9 transcript levels rise in response to a jasmonate stimulus. JAZ9 can interact with the COI1 F-box subunit of an SCF E3 ubiquitin ligase in a yeast-two-hybrid assay only in the presence of jasmonate-isoleucine (JA-ILE) or coronatine. The Jas domain appears to be important for JAZ9-COI1 interactions in the presence of coronatine…
AT1G64795	14.6965	0.326247	0.0799183	4.08226	4.46006e-05	0.0456115	1	24082578	24082848	+	protein_coding	NA
AT5G22870	21.4051	-0.341512	0.0872489	-3.91422	9.06958e-05	0.0885356	5	7646902	7647679	-	protein_coding	NA	Late embryogenesis abundant (LEA) hydroxyproline-rich glycoprotein family;(source:Araport11)
AT5G64900	96.0898	0.459213	0.118387	3.87892	0.000104921	0.097969	5	25937077	25938176	+	protein_coding	PEP1	Encodes a putative 92-aa protein that is the precursor of AtPep1, a 23-aa peptide which activates transcription of the defensive gene defensin (PDF1.2) and activates the synthesis of H2O2, both being components of the innate immune response.
AT1G80840	186.204	0.481098	0.125138	3.84455	0.000120774	0.108072	1	30383560	30385499	+	protein_coding	WRKY40
AT3G47290	45.198	-0.427293	0.112754	-3.78962	0.00015088	0.129612	3	17420396	17424342	+	protein_coding	ATPLC8
AT5G23990	455.542	-0.472899	0.126139	-3.74904	0.000177514	0.146626	5	8105460	8108642	-	protein_coding	ATFRO5	Encodes a ferric chelate reductase that is expressed at low levels in roots,shoots and flowers, but not cotyledons.
AT5G02380	3967.64	0.466201	0.128595	3.62534	0.000288583	0.229541	5	506497	507244	-	protein_coding	MT2B
AT5G46530	61.9023	-0.397841	0.110273	-3.60778	0.000308831	0.236874	5	18875381	18876928	+	protein_coding	NA
AT3G56210	763.24	0.417813	0.116918	3.57356	0.000352155	0.260789	3	20852379	20855610	-	protein_coding	NA
AT2G28510	868.829	0.366411	0.103472	3.54116	0.000398378	0.285185	2	12199074	12200780	-	protein_coding	DOF2.1	DOF2.1
AT5G42650	555.875	0.430745	0.123169	3.49719	0.000470188	0.325734	5	17097563	17099595	-	protein_coding	CYP74A	AOS Encodes a member of the cytochrome p450 CYP74 gene family that functions as an allene oxide synthase. This enzyme catalyzes dehydration of the hydroperoxide to an unstable allene oxide in the JA biosynthetic pathway. It shows a dual catalytic activity, the major one being a 13-AOS but also expressing a 9-AOS activity. CFA-Leu, CFA-Val, CFA-Met and CFA-Ala can induce the expression of AOS.
AT2G47270	981.218	0.370499	0.106717	3.47178	0.000517026	0.346989	2	19411429	19412328	-	protein_coding	UPB1	Encodes UPBEAT1 (UPB1), a transcription factor with a bHLH domain. Regulates the expression of a set of peroxidases that modulate the balance of reactive oxygen species (ROS) between the zones of cell proliferation and the zone of cell elongation where differentiation begins. Disruption of UPB1 activity alters this ROS balance, leading to a delay in the onset of differentiation. Regulates growth …
AT3G30775	4011.72	0.403724	0.118046	3.42006	0.000626064	0.401407	3	12448635	12451556	-	protein_coding	POX1	EARLY RESPONSIVE TO DEHYDRATION 5 (ERD5) Encodes a proline oxidase that is predicted to localize to the inner mitochondrial membrane, its mRNA expression induced by high levels of Al and by osmotic stress. The promoter contains an L-proline-inducible element.
AT5G46590	88.564	0.413906	0.121167	3.416	0.000635493	0.401407	5	18905257	18907052	+	protein_coding	anac096	ANAC096
AT5G13220	163.084	0.379976	0.113176	3.35739	0.000786817	0.469381	5	4218785	4221077	+	protein_coding	JAZ10	JAZ10
AT2G22760	32.4406	0.316191	0.0941775	3.35739	0.000786818	0.469381	2	9677843	9679502	+	protein_coding	BHLH19
AT3G17730	42.5564	-0.380163	0.114582	-3.31784	0.000907175	0.520945	3	6064271	6066180	+	protein_coding	anac057
AT1G29380	117.936	-0.427935	0.129154	-3.31338	0.000921768	0.520945	1	10283395	10286164	+	protein_coding	NA
AT5G57770	660.725	0.363111	0.110608	3.28285	0.00102762	0.552456	5	23400863	23403150	-	protein_coding	NA	Forked-like8 PON positioning
AT3G02110	126.051	-0.4001	0.121975	-3.28018	0.00103741	0.552456	3	370667	373805	-	protein_coding	SCPL25
AT3G14260	48.8812	0.321098	0.0980298	3.27551	0.0010547	0.552456	3	4747768	4748859	-	protein_coding	NA
AT1G26945	189.041	0.418641	0.128259	3.26404	0.00109834	0.561619	1	9351159	9352833	+	protein_coding	PRE6
AT1G27730	65.7295	0.374936	0.116107	3.22923	0.00124125	0.619934	1	9648020	9649323	-	protein_coding	ZAT10	SALT TOLERANCE ZINC FINGER (STZ) Related to Cys2/His2-type zinc-finger proteins found in higher plants. Compensated for a subset of calcineurin deficiency in yeast. Salt tolerance produced by ZAT10 appeared to be partially dependent on ENA1/PMR2, a P-type ATPase required for Li+ and Na+ efflux in yeast. The protein is localized to the nucleus, acts as a transcriptional repressor and is responsive…
AT3G20340	184.565	0.4181	0.13009	3.21394	0.00130929	0.639051	3	7092764	7093526	-	protein_coding	NA
AT2G44840	40.2725	0.330645	0.103175	3.2047	0.00135205	0.639445	2	18495214	18496327	+	protein_coding	ERF13	encodes a member of the ERF (ethylene response factor) subfamily B-3 of ERF/AP2 transcription factor family. The protein contains one AP2 domain. There are 18 members in this subfamily including ATERF-1, ATERF-2, AND ATERF-5. The mRNA is cell-to-cell mobile.		#VALUE!
AT1G12080	11962.5	0.358797	0.11209	3.20097	0.00136964	0.639445	1	4084161	4085185	+	protein_coding	NA
AT1G72450	121.961	0.382092	0.119976	3.18474	0.00144886	0.662038	1	27273967	27276562	-	protein_coding	TIFY11B	JAZ6
AT1G19020	225.924	0.391188	0.123677	3.16298	0.00156164	0.698703	1	6568001	6568705	+	protein_coding	NA											PANTHER Overrepresentation Test (Released 20220202)
AT5G18670	1249.56	0.394942	0.125255	3.15309	0.0016155	0.708051	5	6225955	6228195	+	protein_coding	BAM9											GO Ontology database DOI: 10.5281/zenodo.6399963 Released 2022-03-22
AT4G23680	55.4896	-0.314973	0.100129	-3.14568	0.00165701	0.711718	4	12336133	12337599	-	protein_coding	NA											upload_1 (Arabidopsis thaliana)
AT2G22860	41.7849	0.280567	0.0894713	3.13583	0.00171366	0.721621	2	9737582	9738384	+	protein_coding	PSK2											Arabidopsis thaliana (all genes in database)
AT4G38410	154.032	0.382347	0.122399	3.12377	0.00178548	0.727838	4	17980677	17981766	+	protein_coding	NA											FISHER
AT2G31083	1174.55	0.397523	0.127329	3.12201	0.00179621	0.727838	2	13252075	13252914	+	protein_coding	CLE5											BONFERRONI
AT1G11915	26.6596	-0.327133	0.10506	-3.11376	0.00184718	0.73463	1	4021749	4023292	+	protein_coding	NA	wall-associated receptor kinase galacturonan-binding protein;(source:Araport11)										3017
AT1G75550	138.634	0.395852	0.129741	3.05109	0.00228014	0.890332	1	28368446	28370061	-	protein_coding	NA											Arabidopsis thaliana - REFLIST (27430)	upload_1 (105)	upload_1 (expected)	upload_1 (over/under)	upload_1 (fold Enrichment)	upload_1 (P-value)
AT1G29730	155.762	-0.39039	0.128903	-3.02856	0.00245722	0.942344	1	10400563	10405913	-	protein_coding	NA											44	7	0.17	+	41.56	2.91e-06
AT1G56660	2855.33	0.32724	0.108336	3.02061	0.00252264	0.95046	1	21237838	21241014	+	protein_coding	NA											117	6	0.45	+	13.4	0.0238
AT4G39770	87.3227	0.380997	0.126587	3.00976	0.00261458	0.96222	4	18448864	18451305	-	protein_coding	TPPH											238	10	0.91	+	10.98	0.000121
AT1G23710	286.26	0.386768	0.128824	3.00231	0.00267941	0.96222	1	8385187	8386522	+	protein_coding	NA											240	10	0.92	+	10.88	0.00013
AT3G08490	55.6812	-0.324967	0.108275	-3.0013	0.00268827	0.96222	3	2573839	2575258	-	protein_coding	NA											241	10	0.92	+	10.84	0.000135
AT1G11185	103.371	0.375334	0.12686	2.95865	0.00308988	0.999999	1	3749509	3750035	+	ncRNA	NA											325	10	1.24	+	8.04	0.00195
AT5G12270	34.0921	0.308241	0.104688	2.94436	0.00323621	0.999999	5	3969924	3971452	-	protein_coding	NA											333	10	1.27	+	7.84	0.00241
AT5G45110	739.869	0.36993	0.126312	2.92871	0.00340369	0.999999	5	18228767	18231588	+	protein_coding	NPR3											335	10	1.28	+	7.8	0.00254
AT1G52150	1066.21	-0.320318	0.10949	-2.92554	0.00343857	0.999999	1	19409687	19414764	-	protein_coding	ATHB-15	CNA										621	18	2.38	+	7.57	1.11e-07
AT3G30720	60.15	0.246581	0.0845051	2.91794	0.00352354	0.999999	3	12349046	12349933	+	protein_coding	QQS											625	18	2.39	+	7.52	1.23e-07
AT4G36500	694.921	0.377951	0.130133	2.90434	0.0036803	0.999999	4	17225792	17226833	-	protein_coding	NA											837	24	3.2	+	7.49	4.59e-11
AT1G13520	25.7296	0.249657	0.0861863	2.89672	0.00377091	0.999999	1	4631632	4633299	-	protein_coding	NA											422	11	1.62	+	6.81	0.00256
AT2G25460	285.764	0.37099	0.128116	2.89572	0.00378285	0.999999	2	10832577	10835660	-	protein_coding	NA											432	11	1.65	+	6.65	0.0032
AT5G41080	4343.13	0.326799	0.113873	2.86985	0.00410671	0.999999	5	16441654	16444023	+	protein_coding	GDPD2											444	11	1.7	+	6.47	0.00414
AT1G69890	41.9507	0.2964	0.103379	2.86713	0.00414213	0.999999	1	26323085	26324946	-	protein_coding	NA											444	10	1.7	+	5.88	0.029
AT1G06040	1135.9	0.320961	0.11195	2.867	0.00414387	0.999999	1	1828339	1829983	-	protein_coding	BBX24	Encodes salt tolerance protein (STO) which confers salt tolerance to yeast cells. Fully complements calcineurin deficient yeast but does not encode a phosphoprotein phosphatase. Sequence has similarities to CONSTANS. STO co-localizes with COP1 and plays a role in light signaling.STO transcript levels are regulated by photoperiod and phtyohormones. STO competes with FLC in the regulation of floral…										613	13	2.35	+	5.54	0.00238
AT5G60520	1378.5	-0.346468	0.121237	-2.85778	0.00426619	0.999999	5	24331669	24333144	-	protein_coding	NA											758	13	2.9	+	4.48	0.0232
AT5G48060	90.446	-0.365818	0.128123	-2.85521	0.00430088	0.999999	5	19475295	19479066	+	protein_coding	NA											1324	20	5.07	+	3.95	0.000461
AT5G43040	418.559	-0.337695	0.119605	-2.82341	0.00475161	0.999999	5	17263684	17265777	-	protein_coding	NA	Cysteine/Histidine-rich C1 domain family protein;(source:Araport11)										1953	25	7.48	+	3.34	0.000233
AT1G24100	1376.12	0.326341	0.116015	2.81292	0.00490943	0.999999	1	8525333	8527087	-	protein_coding	UGT74B1											3119	35	11.94	+	2.93	7.42e-06
AT3G19580	218.45	0.364662	0.129857	2.80818	0.00498223	0.999999	3	6802902	6804296	-	protein_coding	AZF2	Encodes zinc finger protein. mRNA levels are upregulated in response to ABA, high salt, and mild desiccation. The protein is localized to the nucleus and acts as a transcriptional repressor.										2532	28	9.69	+	2.89	0.000666
AT5G08790	1721.45	0.294255	0.105576	2.78713	0.0053177	0.999999	5	2858848	2860558	-	protein_coding	NAC081	ATAF2 induced by wounding, belongs to a large family of putative transcriptional activators with NAC domain.										2565	28	9.82	+	2.85	0.000866
AT2G39570	1696.38	0.301988	0.108392	2.78608	0.00533489	0.999999	2	16507881	16510264	+	protein_coding	ACR9											2081	22	7.97	+	2.76	0.036
AT5G37180	103.564	-0.357713	0.128566	-2.78233	0.00539706	0.999999	5	14718140	14723139	+	protein_coding	SUS5											3557	35	13.62	+	2.57	0.000213
AT1G28380	427.078	0.359208	0.129515	2.77349	0.0055458	0.999999	1	9963447	9966320	+	protein_coding	NSL1											5130	43	19.64	+	2.19	0.000376
AT1G68840	843.723	0.30971	0.111747	2.77152	0.00557951	0.999999	1	25880154	25882222	+	protein_coding	RAV2	THYLENE RESPONSE DNA BINDING FACTOR 2 (EDF2) Rav2 is part of a complex that has been named `regulator of the (H+)-ATPase of the vacuolar and endosomal membranes' (RAVE) The mRNA is cell-to-cell mobile										5305	42	20.31	+	2.07	0.00391
AT1G01720	2246.47	0.28388	0.103305	2.74798	0.0059964	0.999999	1	267992	269819	+	protein_coding	NAC002	ATAF1 Belongs to a large family of putative transcriptional activators with NAC domain. Transcript level increases in response to wounding and abscisic acid. ATAF1 attentuates ABA signaling and sythesis. Mutants are hyposensitive to ABA. The mRNA is cell-to-cell mobile.										1077	4	4.12	-	0.97	0
AT3G12730	40.6146	0.313977	0.114269	2.7477	0.00600154	0.999999	3	4047011	4048704	-	protein_coding	PHL12	Homeodomain-like superfamily protein;(source:Araport11)										5920	6	22.66	-	0.26	0.0387
AT5G06850	430.892	0.355845	0.129914	2.73909	0.00616092	0.999999	5	2126943	2130509	-	protein_coding	FTIP1
AT1G76640	118.486	0.306937	0.112638	2.72498	0.00643055	0.999999	1	28765253	28765866	-	protein_coding	CML39
AT1G75717	16.0686	0.225924	0.0829777	2.7227	0.00647501	0.999999	1	28433918	28434261	+	protein_coding	NA
AT5G22570	39.9137	0.268482	0.0986224	2.72232	0.00648246	0.999999	5	7495454	7496990	-	protein_coding	WRKY38
AT5G18930	21.3865	-0.235725	0.0866586	-2.72015	0.00652518	0.999999	5	6311724	6313372	-	protein_coding	SAMDC4	BUSHY AND DWARF2 (BUD2) S-adenosylmethionine decarboxylase family member
AT4G36410	142.102	0.328269	0.12073	2.71903	0.00654742	0.999999	4	17201921	17202988	+	protein_coding	UBC17
AT1G62480	32480.3	0.281135	0.10368	2.71156	0.00669682	0.999999	1	23128650	23129759	+	protein_coding	NA
AT5G44920	85.0499	0.342716	0.126695	2.70505	0.00682931	0.999999	5	18138774	18140190	+	protein_coding	TIK
AT4G37610	1003.67	0.347155	0.128891	2.69341	0.00707254	0.999999	4	17670480	17672353	-	protein_coding	BT5	BTB and TAZ domain protein. Located in cytoplasm and expressed in fruit, flower and leaves.
AT2G03370	258.391	-0.348794	0.130058	-2.68182	0.00732221	0.999999	2	1024642	1027132	-	protein_coding	NA
AT1G32970	8.46726	0.174839	0.0652209	2.68072	0.00734648	0.999999	1	11948649	11951982	-	protein_coding	SBT3.2
AT1G33790	63.9467	0.311844	0.116509	2.67657	0.0074379	0.999999	1	12256473	12260638	+	protein_coding	JAL4
AT2G34600	14.2757	0.179834	0.0672683	2.67339	0.0075089	0.999999	2	14573029	14573952	+	protein_coding	TIFY 5B	JAZ7
AT3G14570	719.847	-0.311772	0.117266	-2.65867	0.00784499	0.999999	3	4892409	4902880	+	protein_coding	CALS8
AT1G61224	20.3212	0.251235	0.0947573	2.65135	0.00801712	0.999999	1	22577066	22577265	+	miRNA	MIR842A
AT5G43700	902.995	0.27424	0.103913	2.63913	0.00831191	0.999999	5	17550178	17551715	+	protein_coding	IAA4	IAA4
AT2G15310	122.942	0.342806	0.129993	2.63711	0.00836164	0.999999	2	6653662	6655501	+	protein_coding	ATARFB1A	A member of ARF GTPase family. A thaliana has 21 members of this family, known to be essential for vesicle coating and uncoating and functions in GTP-binding. Gene encoding ADP-ribosylation factor and similar to ADP-ribosylation factor (GI:861205) (Chlamydomonas reinhardtii), other ARFs and ARF-like proteins.
AT1G21130	106.102	0.305819	0.116371	2.62797	0.0085895	0.999999	1	7398813	7400736	-	protein_coding	IGMT4
AT4G29780	372	0.341412	0.129966	2.62693	0.00861597	0.999999	4	14579562	14582057	+	protein_coding	NA
AT2G37925	18.7576	-0.244432	0.0933574	-2.61824	0.00883845	0.999999	2	15870076	15870754	-	protein_coding	COPT4
AT1G63310	112.059	-0.334104	0.12775	-2.6153	0.00891502	0.999999	1	23486243	23487091	-	protein_coding	NA
AT2G34060	204.605	0.338425	0.129462	2.61408	0.00894674	0.999999	2	14384796	14386725	+	protein_coding	PER19
AT4G30350	930.306	0.315734	0.121262	2.60373	0.00922155	0.999999	4	14847582	14851248	+	protein_coding	SMXL2	Encodes a member of an eight-gene family (SMAX1 and SMAX1-like) that has weak similarity to AtHSP101, a ClpB chaperonin required for thermotolerance. Regulates root and root hair development downstream of KAI2-mediated signaling.
AT2G13820	2350.22	0.246794	0.0948562	2.60177	0.00927435	0.999999	2	5774088	5776342	-	protein_coding	NA
AT5G02140	25.9226	-0.252099	0.0973907	-2.58853	0.00963855	0.999999	5	423201	424437	+	protein_coding	NA
AT4G35480	28.1459	0.274222	0.10595	2.58823	0.00964693	0.999999	4	16851971	16853035	-	protein_coding	ATL45
AT4G39630	187.665	0.335188	0.129767	2.583	0.00979445	0.999999	4	18397590	18399387	-	protein_coding	NA	BOREALIN RELATED (BORR) Protein with low homology to Borealin, a component of the human chromosome passenger complex. Localized to the pre anaphase kinetochores along with other loose homologs of the CPC complex components.
ATCG00470	63.7441	0.280065	0.108478	2.58176	0.00982969	0.999999	Pt	52264	52663	-	protein_coding	ATPE
AT1G60030	76.7782	-0.326675	0.126567	-2.58104	0.00985044	0.999999	1	22113670	22117018	-	protein_coding	NAT7	ARABIDOPSIS NUCLEOBASE-ASCORBATE TRANSPORTER 7 (ATNAT7)
AT5G49320	106.589	0.326297	0.126634	2.57668	0.00997529	0.999999	5	19994993	19996357	-	protein_coding	NA	transmembrane protein, putative (DUF1218);(source:Araport11)
AT1G65510	150.799	0.322943	0.12537	2.57592	0.00999738	0.999999	1	24359327	24360081	+	protein_coding	NA

## Sheet: Col_2h_CK vs Col-0
GeneID	Base mean	log2(FC)	StdErr	Wald-Stats	P-value	P-adj	Chromosome	Position Start	Position End	Strand
AT5G40590	94.8625	1.01563	0.194786	5.2141	1.84712e-07	0.00444804	5	16251317	16252434	-	protein_coding	NA
AT1G10370	283.557	0.898537	0.189381	4.7446	2.08922e-06	0.0251158	1	3396882	3398358	-	protein_coding	GSTU17
AT5G16010	407.025	0.916469	0.196576	4.66217	3.12892e-06	0.0251158	5	5227746	5229117	+	protein_coding	NA
AT5G65280	240.222	0.871942	0.191012	4.56486	4.99826e-06	0.0300907	5	26085592	26088277	-	protein_coding	GCL1
AT2G02990	178.831	0.805623	0.189233	4.25732	2.06894e-05	0.0996442	2	873505	874886	+	protein_coding	RNS1
AT5G52640	368.563	-0.637655	0.163147	-3.90847	9.28838e-05	0.372789	5	21352556	21355147	+	protein_coding	HSP90-1
AT3G59220	1290.34	0.598312	0.156614	3.82029	0.000133294	0.441197	3	21893811	21895789	+	protein_coding	PRN1
AT2G23910	1291.59	0.734395	0.193424	3.79681	0.000146571	0.441197	2	10177775	10180088	+	protein_coding	NA
AT5G08640	5402.45	0.724018	0.196294	3.68843	0.000225642	0.603744	5	2803832	2805606	+	protein_coding	FLS1
AT5G15960	105.985	0.70695	0.195458	3.6169	0.000298157	0.717993	5	5209716	5210826	+	protein_coding	KIN1
AT1G62975	917.918	0.671329	0.195824	3.42822	0.000607546	0.999837	1	23328726	23330812	+	protein_coding	BHLH125
AT4G15550	1390.78	0.462532	0.135371	3.41677	0.000633686	0.999837	4	8877589	8879327	-	protein_coding	UGT75D1
AT4G15480	333.788	0.622737	0.186827	3.33323	0.000858453	0.999837	4	8848800	8850516	-	protein_coding	UGT84A1
AT5G63450	190.895	0.651427	0.19644	3.31617	0.0009126	0.999837	5	25408820	25410725	-	protein_coding	CYP94B1
AT3G55120	966.666	0.599915	0.187546	3.19877	0.00138014	0.999837	3	20430058	20431597	-	protein_coding	CHI1
AT5G24780	21.3922	0.56983	0.178938	3.18452	0.00144995	0.999837	5	8507589	8509201	-	protein_coding	VSP1
AT4G25400	455.822	0.539188	0.16946	3.18179	0.00146366	0.999837	4	12981015	12982584	+	protein_coding	NA
AT5G65870	77.5329	0.617472	0.196013	3.15016	0.00163181	0.999837	5	26351372	26352703	+	protein_coding	PSK5
AT1G52050	3620.33	-0.408462	0.131699	-3.10148	0.00192556	0.999837	1	19354918	19356901	-	protein_coding	JAL8
AT4G25640	2261.23	0.595385	0.196135	3.03559	0.00240065	0.999837	4	13076443	13079256	-	protein_coding	ATDTX35
AT5G22020	831.367	0.566519	0.187609	3.01968	0.00253041	0.999837	5	7287627	7289646	-	protein_coding	NA
AT5G49480	2053.3	0.493855	0.164128	3.00896	0.00262143	0.999837	5	20070488	20071682	+	protein_coding	ATCP1
AT4G21990	2377.53	0.469106	0.156071	3.00572	0.00264957	0.999837	4	11657007	11659167	-	protein_coding	2003-04-01
AT2G47270	866.451	0.402128	0.133999	3.00098	0.00269108	0.999837	2	19411429	19412328	-	protein_coding	UPB1
AT5G54145	161.134	0.577675	0.192716	2.99754	0.00272169	0.999837	5	21972443	21973441	+	protein_coding	NA
AT4G27520	111.545	0.556852	0.186435	2.98684	0.00281877	0.999837	4	13750155	13752103	-	protein_coding	ENODL2
AT3G25570	67.4846	0.567022	0.190385	2.97829	0.00289862	0.999837	3	9287177	9289338	-	protein_coding	SAMDC3
AT3G21690	345.314	0.53901	0.181105	2.97624	0.00291808	0.999837	3	7638583	7642389	+	protein_coding	DTX40
AT3G25730	282.708	0.558579	0.190237	2.93623	0.00332232	0.999837	3	9396271	9397766	+	protein_coding	ARF14
AT5G47870	754.325	0.380532	0.129817	2.93131	0.00337538	0.999837	5	19384367	19385869	-	protein_coding	RAD52-2
AT1G47620	113.648	-0.538018	0.184663	-2.91351	0.00357396	0.999837	1	17507892	17509731	-	protein_coding	CYP96A8
AT1G65060	811.324	0.54955	0.189062	2.90672	0.00365241	0.999837	1	24167201	24171635	-	protein_coding	4CL3
AT5G36150	116.467	0.489391	0.170498	2.87036	0.00410001	0.999837	5	14220633	14226211	-	protein_coding	PEN3
AT2G34810	338.386	0.560519	0.196089	2.85849	0.00425663	0.999837	2	14685169	14687216	+	protein_coding	NA
AT4G01870	1356.74	0.467565	0.164313	2.84558	0.00443307	0.999837	4	808375	810611	-	protein_coding	NA
ATCG00480	86.0158	0.55639	0.196161	2.83639	0.0045626	0.999837	Pt	52659	54156	-	protein_coding	ATPB
AT5G09765	23.5164	0.533153	0.189409	2.81482	0.0048805	0.999837	5	26686427	26686704	+	lncRNA	NA
AT4G22610	63.1283	0.429247	0.153807	2.79081	0.00525766	0.999837	4	11901702	11902642	-	protein_coding	NA
AT4G18340	315.325	0.465318	0.168494	2.76164	0.00575122	0.999837	4	10130049	10132192	-	protein_coding	NA
AT5G25350	1305.21	0.416135	0.151998	2.73776	0.0061859	0.999837	5	8794251	8797349	-	protein_coding	EBF2
AT5G23730	427.34	0.428785	0.156728	2.73585	0.00622195	0.999837	5	8005096	8006630	+	protein_coding	RUP2
AT4G04840	290.617	0.528411	0.193783	2.72682	0.00639476	0.999837	4	2449433	2451651	+	protein_coding	MSRB6
AT3G22840	660.734	0.53002	0.194782	2.7211	0.00650651	0.999837	3	8084404	8085669	-	protein_coding	ELIP1
AT5G03140	396.939	-0.396042	0.145959	-2.71338	0.00666011	0.999837	5	737467	740319	-	protein_coding	LECRK82
AT4G39070	717.507	0.530535	0.195529	2.71333	0.00666106	0.999837	4	18204630	18206684	-	protein_coding	BBX20
AT3G17130	57.4987	0.499989	0.184655	2.7077	0.00677517	0.999837	3	5844276	5845220	-	protein_coding	NA
AT1G52060	7901.3	-0.404176	0.149471	-2.70404	0.0068502	0.999837	1	19358799	19360822	-	protein_coding	JAL9
AT5G13930	15585.4	0.52922	0.196307	2.69588	0.00702035	0.999837	5	4488475	4490264	+	protein_coding	CHS
AT1G09750	828.123	-0.377361	0.140318	-2.68932	0.00715976	0.999837	1	3157500	3159148	+	protein_coding	AED3
AT1G14120	67.0563	0.454453	0.170334	2.66802	0.00762999	0.999837	1	4833395	4835089	-	protein_coding	NA
AT2G16740	120.261	0.522078	0.195974	2.66402	0.00772133	0.999837	2	7267721	7269055	+	protein_coding	UBC29
AT4G02290	3507.93	-0.362137	0.13603	-2.66217	0.00776378	0.999837	4	1002337	1005305	-	protein_coding	AtGH9B13
AT3G06270	270.211	0.420534	0.158373	2.65534	0.00792287	0.999837	3	1895857	1898061	+	protein_coding	NA
AT1G52070	14338.6	-0.355496	0.133893	-2.65507	0.00792918	0.999837	1	19364808	19366925	-	protein_coding	JAL10
AT3G15990	80.773	0.514406	0.193774	2.65467	0.00793855	0.999837	3	5426986	5430897	+	protein_coding	SULTR3
AT3G58620	1705.4	-0.362785	0.136784	-2.65224	0.00799599	0.999837	3	21680026	21683280	+	protein_coding	TTL4
AT2G39800	4317.02	-0.349592	0.132385	-2.64073	0.00827287	0.999837	2	16598071	16603319	-	protein_coding	P5CSA
AT1G69870	5.38827	0.304465	0.115314	2.64032	0.00828287	0.999837	1	26315786	26320233	+	protein_coding	NPF2.13
AT1G47530	2508.41	0.404183	0.15381	2.6278	0.00859396	0.999837	1	17451552	17454461	+	protein_coding	DTX33
AT3G55550	46.7991	-0.516514	0.196625	-2.6269	0.00861668	0.999837	3	20599977	20602129	-	protein_coding	LECRKS4
AT5G58784	523.11	-0.387847	0.15042	-2.57843	0.00992509	0.999837	5	23739817	23741388	-	protein_coding	NA

## Sheet: ago10_2h_CK_vs_ago10
GeneID	Base mean	log2(FC)	StdErr	Wald-Stats	P-value	P-adj	Chromosome	Position Start	Position End	Strand
AT5G16010	408.809	1.39065	0.183848	7.56411	3.90523e-14	7.88154e-10	5	5227746	5229117	+	protein_coding	NA
AT5G36150	132.754	1.30344	0.213137	6.11554	9.62313e-10	9.7107e-06	5	14220633	14226211	-	protein_coding	PEN3
AT5G15960	149.447	1.19183	0.211986	5.62219	1.88548e-08	0.000126842	5	5209716	5210826	+	protein_coding	KIN1
AT5G15970	2964.42	1.03056	0.20374	5.0582	4.23238e-07	0.00213545	5	5211718	5212743	+	protein_coding	KIN2
AT2G44840	35.5421	-1.05721	0.213195	-4.95889	7.08978e-07	0.00286172	2	18495214	18496327	+	protein_coding	ERF13
AT2G23910	1381.46	0.889958	0.190335	4.67574	2.929e-06	0.00985218	2	10177775	10180088	+	protein_coding	NA
AT1G80840	185.295	-0.901272	0.195357	-4.61345	3.96031e-06	0.0114181	1	30383560	30385499	+	protein_coding	WRKY40
AT4G25640	2265.25	0.865772	0.190351	4.5483	5.40803e-06	0.0136431	4	13076443	13079256	-	protein_coding	ATDTX35
AT3G15990	94.7368	0.939424	0.208223	4.51162	6.43337e-06	0.0144265	3	5426986	5430897	+	protein_coding	SULTR3
AT1G10370	346.782	0.889171	0.198844	4.47171	7.75957e-06	0.0154527	1	3396882	3398358	-	protein_coding	GSTU17
AT5G59540	374.948	0.840303	0.188656	4.45416	8.42235e-06	0.0154527	5	23995849	23997821	-	protein_coding	NA
AT3G57020	5340.31	0.814686	0.187088	4.35456	1.33332e-05	0.020905	3	21098314	21100519	-	protein_coding	SSL9
AT1G74950	604.154	-0.662706	0.152262	-4.3524	1.34657e-05	0.020905	1	28148573	28150446	-	protein_coding	TIFY10B
AT3G26460	315.867	0.915805	0.215478	4.25012	2.13661e-05	0.0303642	3	9683681	9684657	-	protein_coding	NA
AT3G44260	56.57	-0.908048	0.214271	-4.23784	2.25678e-05	0.0303642	3	15952007	15953346	-	protein_coding	CAF1-9
AT3G61220	276.816	0.708642	0.167908	4.22042	2.43847e-05	0.0307583	3	22662848	22664493	+	protein_coding	NA
AT5G49480	2567.44	0.601395	0.14686	4.09503	4.22106e-05	0.0496864	5	20070488	20071682	+	protein_coding	ATCP1
AT4G15480	419.336	0.877242	0.214813	4.08375	4.43145e-05	0.0496864	4	8848800	8850516	-	protein_coding	UGT84A1
AT4G21990	2919.2	0.528561	0.130348	4.05501	5.01318e-05	0.0532505	4	11657007	11659167	-	protein_coding	2003-04-01
AT4G34138	476.43	0.788828	0.195936	4.02594	5.67473e-05	0.0572637	4	16347996	16350203	-	protein_coding	UGT73B1
AT5G54145	177.454	0.757397	0.189856	3.98932	6.62635e-05	0.0623024	5	21972443	21973441	+	protein_coding	NA
AT5G21970	291.828	-0.642753	0.161961	-3.96857	7.23066e-05	0.0623024	5	7261522	7263644	+	protein_coding	NA
AT5G42650	539.283	-0.595302	0.150056	-3.96719	7.27252e-05	0.0623024	5	17097563	17099595	-	protein_coding	CYP74A
AT4G23670	2222.65	0.823645	0.207846	3.96276	7.40887e-05	0.0623024	4	12332428	12333904	-	protein_coding	NA
AT1G47530	2566.01	0.453574	0.115539	3.92571	8.6474e-05	0.0698087	1	17451552	17454461	+	protein_coding	DTX33
AT5G65280	263.346	0.727645	0.187541	3.87993	0.000104485	0.0807705	5	26085592	26088277	-	protein_coding	GCL1
AT5G08640	5280.42	0.788933	0.203767	3.87175	0.000108057	0.0807705	5	2803832	2805606	+	protein_coding	FLS1
AT1G62180	382.659	0.591633	0.153333	3.85849	0.000114089	0.0822339	1	22975529	22977885	-	protein_coding	2002-04-01
AT4G15550	1727.65	0.556848	0.144649	3.84966	0.000118281	0.0823155	4	8877589	8879327	-	protein_coding	UGT75D1
AT3G25597	258.363	0.653068	0.170026	3.84098	0.000122543	0.0824386	3	9305695	9306766	+	protein_coding	NA
AT2G25530	700.172	0.710185	0.187517	3.78731	0.000152287	0.0991435	2	10863058	10866910	+	protein_coding	NA
AT4G01870	1462.22	0.602203	0.159398	3.77798	0.000158105	0.099715	4	808375	810611	-	protein_coding	NA
AT2G37040	20278.8	0.602271	0.159899	3.76658	0.000165498	0.101215	2	15557366	15560755	-	protein_coding	PAL1
AT5G36140	117.446	0.793044	0.2152	3.68515	0.000228567	0.135416	5	14212173	14213293	-	protein_coding	CYP716A2
AT5G64120	2420.89	0.74926	0.2037	3.67825	0.00023484	0.135416	5	25659256	25661007	-	protein_coding	PER71
AT2G26290	936.921	0.690537	0.188433	3.66462	0.000247705	0.138866	2	11191977	11194431	-	protein_coding	PBL12
AT5G13930	16685.9	0.770132	0.211923	3.63402	0.000279041	0.152205	5	4488475	4490264	+	protein_coding	CHS
AT1G21120	398.654	0.715527	0.197474	3.62341	0.000290749	0.154419	1	7395178	7396823	-	protein_coding	NA
AT2G46510	151.307	-0.739954	0.206898	-3.57643	0.000348323	0.180252	2	19090952	19093373	-	protein_coding	AIB
AT3G24420	908.28	0.66935	0.188669	3.54775	0.000388537	0.19238	3	8862812	8865239	-	protein_coding	NA
AT3G45710	1819.13	0.749892	0.211463	3.5462	0.000390823	0.19238	3	16782587	16784772	+	protein_coding	NPF2.5
AT5G17010	861.27	0.546693	0.154539	3.53756	0.000403839	0.194054	5	5587343	5592534	-	protein_coding	NA
AT1G72130	910.101	0.524037	0.149892	3.4961	0.000472108	0.221583	1	27137101	27139384	+	protein_coding	NPF5.11
AT2G32510	204.323	0.69179	0.199229	3.47233	0.000515953	0.234222	2	13798560	13800099	-	protein_coding	MAPKKK17
AT1G62975	1043.62	0.698925	0.201473	3.46908	0.000522246	0.234222	1	23328726	23330812	+	protein_coding	BHLH125
AT1G64590	135.185	0.746203	0.215478	3.46302	0.000534156	0.234355	1	23993476	23995509	+	protein_coding	NA
AT1G12740	2679.68	0.553256	0.16009	3.45589	0.00054847	0.235515	1	4342208	4344875	+	protein_coding	CYP87A2
AT1G06550	3926.02	0.473929	0.137736	3.44085	0.000579882	0.239282	1	2003626	2007212	-	protein_coding	NA
AT3G16470	1060.19	0.715176	0.207879	3.44035	0.000580954	0.239282	3	5595281	5599224	-	protein_coding	JAL35
AT1G17180	10014.3	0.544117	0.158694	3.42871	0.000606453	0.241938	1	5872023	5873124	+	protein_coding	GSTU25
AT1G33260	106.008	0.723526	0.211155	3.42652	0.000611379	0.241938	1	12064322	12066454	+	protein_coding	NA
AT3G20860	525.241	0.615676	0.180334	3.41408	0.000639975	0.248384	3	7306179	7308434	+	protein_coding	NEK6
AT4G39070	1057.69	0.707699	0.208045	3.40166	0.00066977	0.255043	4	18204630	18206684	-	protein_coding	BBX20
AT5G54160	8983.17	0.582213	0.172336	3.37836	0.000729196	0.27253	5	21981901	21984399	+	protein_coding	OMT1
AT4G26200	186.319	0.725321	0.215443	3.36665	0.000760882	0.275666	4	13275199	13277188	+	protein_coding	ACS7
AT1G69310	326.102	0.668143	0.198545	3.36519	0.000764905	0.275666	1	26054274	26058383	-	protein_coding	WRKY57
AT3G09270	5626.59	0.576105	0.172227	3.34503	0.000822735	0.291306	3	2848182	2849686	-	protein_coding	GSTU8
AT1G13930	4920.01	0.65683	0.196691	3.3394	0.000839607	0.292154	1	4760956	4762666	+	protein_coding	NA
AT1G42550	160.872	0.707758	0.212576	3.32944	0.000870215	0.297672	1	15976804	15979952	+	protein_coding	PMI1
AT1G34420	101.068	0.694372	0.209625	3.31245	0.00092482	0.311079	1	12584344	12587778	+	protein_coding	NA
AT5G20820	43.5668	0.658906	0.199235	3.30718	0.000942397	0.311794	5	7046746	7047446	-	protein_coding	SAUR76
AT1G54940	543.341	0.666573	0.20241	3.29318	0.000990607	0.317428	1	20481647	20484799	+	protein_coding	GUX4
AT4G04850	301.64	0.536907	0.163238	3.2891	0.00100509	0.317428	4	2452663	2457767	+	protein_coding	KEA3
AT5G64100	14593.6	0.634325	0.192882	3.28867	0.00100661	0.317428	5	25650566	25652247	-	protein_coding	PER69
AT1G50250	810.807	0.500431	0.152541	3.28063	0.00103574	0.319459	1	18614200	18617155	-	protein_coding	FTSH1
AT1G02570	252.806	0.649418	0.198139	3.2776	0.00104695	0.319459	1	541235	542245	+	protein_coding	NA
AT5G10030	1336.27	0.489219	0.14943	3.27389	0.00106076	0.319459	5	3137288	3144269	-	protein_coding	TGA4
AT3G60550	404.032	0.610785	0.187361	3.25994	0.00111436	0.319459	3	22379739	22380906	+	protein_coding	CYCU2-2
AT5G36130	72.3242	0.700464	0.21501	3.25782	0.00112272	0.319459	5	14209087	14209922	-	protein_coding	NA
AT4G11600	6882.54	0.440423	0.135198	3.25763	0.00112349	0.319459	4	7009768	7011406	-	protein_coding	GPX6
AT5G13630	885.971	0.54806	0.168244	3.25753	0.00112385	0.319459	5	4387306	4392429	-	protein_coding	CHLH
AT2G29620	705.434	0.619933	0.191458	3.23795	0.00120391	0.331944	2	12662720	12666113	-	protein_coding	NA
AT3G63380	449.163	0.59863	0.184894	3.23769	0.001205	0.331944	3	23406483	23410360	-	protein_coding	ACA12
AT3G16400	9958.6	0.684841	0.212171	3.22777	0.00124757	0.331944	3	5566082	5568545	+	protein_coding	NSP1
AT3G15700	423.533	0.615128	0.19076	3.22462	0.0012614	0.331944	3	5320643	5322432	-	protein_coding	NA
AT3G05800	479.639	0.527587	0.163646	3.22396	0.00126431	0.331944	3	1727150	1728365	+	protein_coding	BHLH150
AT1G21110	1474.13	0.607012	0.1885	3.22022	0.0012809	0.331944	1	7389980	7391603	-	protein_coding	IGMT3
AT3G45660	52.7374	0.692497	0.215156	3.21858	0.00128829	0.331944	3	16761715	16764439	+	protein_coding	NA
AT2G35980	164.922	0.688451	0.214062	3.21612	0.00129936	0.331944	2	15110491	15111539	+	protein_coding	NHL10
AT5G67020	80.3157	0.672164	0.209528	3.20799	0.00133667	0.334723	5	26749825	26751339	+	protein_coding	NA
AT4G36920	1563.98	0.433233	0.135208	3.2042	0.0013544	0.334723	4	17400609	17403469	+	protein_coding	AP2
AT2G34810	351.523	0.672988	0.210277	3.20049	0.00137193	0.334723	2	14685169	14687216	+	protein_coding	NA
AT1G55290	427.386	0.626605	0.195844	3.19952	0.00137657	0.334723	1	20626028	20627513	-	protein_coding	F6'H2
AT1G57560	621.273	0.62503	0.19559	3.19561	0.00139535	0.33525	1	21316729	21318192	+	protein_coding	AtMYB50
AT3G58100	240.354	-0.530859	0.166603	-3.18636	0.00144074	0.336796	3	21515169	21517739	-	protein_coding	PDCB5
AT3G24170	9449.55	0.382606	0.120096	3.18584	0.00144332	0.336796	3	8729353	8734624	-	protein_coding	ATGR1
AT2G23000	142.507	0.652861	0.205162	3.18217	0.00146174	0.336796	2	9792165	9796408	+	protein_coding	SCPL10
AT5G05600	1485.91	0.626244	0.196912	3.18033	0.00147109	0.336796	5	1672069	1674770	+	protein_coding	NA
AT1G51800	1249.99	0.57183	0.180282	3.17186	0.00151464	0.336796	1	19214071	19218053	+	protein_coding	IOS1
AT2G28860	95.4262	0.633376	0.199781	3.17036	0.00152253	0.336796	2	12388167	12389891	-	protein_coding	CYP710A4
AT5G38030	717.166	0.664655	0.209688	3.16974	0.00152574	0.336796	5	15171142	15175566	-	protein_coding	DTX30
AT3G47780	1843.97	0.395418	0.124893	3.16607	0.00154516	0.336796	3	17624339	17629285	+	protein_coding	ABCA7
AT5G44390	135.04	0.676334	0.213706	3.16478	0.00155198	0.336796	5	17882078	17885012	-	protein_coding	NA
AT4G21850	14936.8	-0.337132	0.10681	-3.15638	0.00159742	0.337822	4	11591115	11592425	-	protein_coding	MSRB9
AT4G35060	2051.92	0.570929	0.180978	3.15468	0.00160673	0.337822	4	16685611	16686818	-	protein_coding	HIPP25
AT5G07475	94.6484	0.633178	0.200816	3.15302	0.00161592	0.337822	5	2364705	2365605	-	protein_coding	NA
AT3G59220	1361	0.519388	0.1648	3.15162	0.00162366	0.337822	3	21893811	21895789	+	protein_coding	PRN1
AT1G52155	385.895	0.567718	0.180766	3.14063	0.00168587	0.347186	1	19417433	19419874	+	protein_coding	NA
AT1G06923	289.927	0.638161	0.204182	3.12545	0.00177534	0.358218	1	2126669	2127570	+	protein_coding	NA
AT1G60710	4395.03	0.443756	0.142136	3.12204	0.00179601	0.358218	1	22354697	22356875	-	protein_coding	ATB2
AT3G51540	221.795	0.564751	0.18099	3.12034	0.00180645	0.358218	3	19115183	19117461	+	protein_coding	NA
AT1G18870	260.988	0.667374	0.21412	3.11683	0.00182809	0.358218	1	6515372	6519395	+	protein_coding	ICS2
AT5G10770	2523.16	0.583173	0.187106	3.11681	0.00182818	0.358218	5	3403020	3405571	-	protein_coding	NA
AT2G29460	152.137	0.622587	0.200632	3.10314	0.00191482	0.368335	2	12626477	12627891	-	protein_coding	GSTU4
AT2G29490	2787.8	0.496909	0.160153	3.1027	0.00191762	0.368335	2	12631340	12632538	-	protein_coding	GSTU1
AT3G44310	5696.54	0.517477	0.166923	3.1001	0.00193457	0.368335	3	15986623	15989505	+	protein_coding	NIT1
AT1G78830	1311.14	0.596385	0.192866	3.09223	0.00198659	0.37113	1	29636817	29638773	-	protein_coding	NA
AT5G57785	576.299	0.604506	0.196222	3.08072	0.00206499	0.37113	5	23408403	23409715	-	protein_coding	NA
AT5G42030	438.773	0.621896	0.201928	3.07979	0.0020715	0.37113	5	16811306	16813295	-	protein_coding	ABIL4
AT2G36890	466.301	0.537847	0.174804	3.07685	0.00209199	0.37113	2	15485618	15487451	+	protein_coding	RAX2
AT5G63450	269.441	0.662395	0.215478	3.07408	0.00211156	0.37113	5	25408820	25410725	-	protein_coding	CYP94B1
AT4G36950	20.4012	-0.626841	0.20393	-3.0738	0.00211352	0.37113	4	17422537	17423953	-	protein_coding	MAPKKK21
AT3G44860	48.7783	-0.554802	0.180639	-3.07133	0.00213106	0.37113	3	16379570	16381434	+	protein_coding	FAMT
AT3G56080	93.0109	0.621729	0.202521	3.06995	0.00214093	0.37113	3	20810308	20813110	-	protein_coding	NA
AT5G62330	939.185	-0.488415	0.159132	-3.06925	0.00214595	0.37113	5	25031562	25032276	+	protein_coding	NA
AT3G54950	648.323	0.52888	0.172373	3.06822	0.00215338	0.37113	3	20358895	20361560	-	protein_coding	PLP7
AT5G41040	1451.5	0.647889	0.211215	3.06744	0.00215903	0.37113	5	16431303	16433305	+	protein_coding	HHT1
AT1G55320	585.245	0.427229	0.139347	3.06593	0.00216992	0.37113	1	20633095	20636892	+	protein_coding	AAE18
AT5G38520	37.5482	0.624189	0.204099	3.05827	0.0022262	0.374492	5	15421288	15423431	+	protein_coding	NA
AT1G19900	4061.36	0.616335	0.201535	3.0582	0.00222669	0.374492	1	6906898	6908805	-	protein_coding	NA
AT1G79180	404.185	0.553011	0.181158	3.05264	0.00226841	0.378356	1	29786256	29787820	+	protein_coding	ATMYB63
AT2G01880	1342.24	0.62623	0.205374	3.04922	0.0022944	0.379553	2	391420	394184	-	protein_coding	PAP7
AT3G17420	2746.99	0.504306	0.165766	3.04227	0.002348	0.384322	3	5959173	5962289	-	protein_coding	GPK1
AT1G54570	726.621	0.435304	0.143176	3.04034	0.0023631	0.384322	1	20380434	20385380	-	protein_coding	NA
AT4G26850	1082.27	0.423608	0.139515	3.03629	0.00239511	0.384322	4	13498955	13501701	-	protein_coding	VTC2
AT2G30020	566.456	-0.430755	0.141894	-3.03575	0.00239939	0.384322	2	12814270	12816360	+	protein_coding	NA
AT5G22020	928.812	0.564458	0.186213	3.03124	0.00243548	0.387031	5	7287627	7289646	-	protein_coding	NA
AT4G20190	195.564	0.612306	0.202276	3.02708	0.00246931	0.38934	4	10906365	10907722	-	protein_coding	NA
AT4G34135	2467.01	0.521872	0.172672	3.02234	0.00250832	0.392425	4	16345149	16347434	-	protein_coding	UGT73B2
AT4G21840	141.923	-0.577279	0.192033	-3.00614	0.00264586	0.41076	4	11586979	11588373	-	protein_coding	MSRB8
AT5G61650	277.116	0.621905	0.207456	2.99777	0.00271966	0.417187	5	24778190	24779989	+	protein_coding	CYCU4-3
AT1G76640	116.193	-0.645498	0.215398	-2.99677	0.0027286	0.417187	1	28765253	28765866	-	protein_coding	CML39
AT2G30490	15490.3	0.427697	0.142864	2.99374	0.00275581	0.418131	2	12993624	12996012	-	protein_coding	CYP73A5
AT2G36895	522.682	0.418763	0.139985	2.99149	0.00277621	0.418131	2	15488534	15490449	-	protein_coding	NA
AT5G12170	498.783	0.563432	0.188734	2.98532	0.00283286	0.423502	5	3931348	3935142	+	protein_coding	CLT3
AT1G48930	3668.03	0.579402	0.194893	2.97293	0.00294972	0.432832	1	18101642	18104768	-	protein_coding	AtGH9C1
AT2G36500	118.68	0.627947	0.211244	2.97261	0.00295279	0.432832	2	15317872	15320175	+	protein_coding	CBSCBSPB2
AT1G21310	45461.7	0.547493	0.184312	2.97046	0.00297352	0.432832	1	7453244	7455009	-	protein_coding	EXT3
AT4G35160	542.162	0.638971	0.215165	2.96968	0.00298106	0.432832	4	16730702	16732923	-	protein_coding	ASMT
AT4G37760	368.365	0.592119	0.199967	2.96108	0.00306561	0.441929	4	17743737	17746697	+	protein_coding	SQE3
AT1G02400	322.27	0.567171	0.192402	2.94784	0.00319998	0.458029	1	486799	489651	+	protein_coding	GA2OX6
AT5G50100	135.356	0.576501	0.19594	2.94224	0.00325847	0.463116	5	20371797	20373441	+	protein_coding	NA
AT5G66815	199.49	0.548525	0.186616	2.93932	0.00328932	0.46423	5	26677364	26678002	+	protein_coding	CEP5
AT1G13830	337.823	0.559584	0.191095	2.9283	0.0034082	0.477669	1	4739692	4741189	-	protein_coding	NA
AT4G30350	1286.19	0.444919	0.15219	2.92345	0.00346178	0.479392	4	14847582	14851248	+	protein_coding	SMXL2
AT5G26660	1058.81	0.475779	0.162777	2.92289	0.003468	0.479392	5	9331564	9333284	-	protein_coding	MYB86
AT3G23260	32.8662	-0.624635	0.214434	-2.91296	0.00358026	0.491542	3	8313333	8314575	+	protein_coding	NA
AT5G19790	1067.59	0.543568	0.18704	2.90616	0.00365894	0.498072	5	6689107	6690040	-	protein_coding	RAP2-11
AT3G21690	441.159	0.592804	0.204176	2.90339	0.00369144	0.498072	3	7638583	7642389	+	protein_coding	DTX40
AT1G55920	1626.87	0.441455	0.152247	2.8996	0.0037364	0.498072	1	20912115	20913565	+	protein_coding	SAT1
AT1G30640	1042.41	0.489721	0.16902	2.89742	0.00376246	0.498072	1	10860618	10865074	+	protein_coding	NA
AT2G37970	234.905	0.583	0.201261	2.89674	0.00377065	0.498072	2	15890868	15891704	+	protein_coding	SOUL-1
AT1G19700	895.355	0.578826	0.200337	2.88926	0.0038615	0.498072	1	6809584	6813063	-	protein_coding	BLH10
AT2G31570	3909.57	0.52026	0.180084	2.88899	0.00386483	0.498072	2	13437973	13439923	-	protein_coding	GPX2
AT1G61795	632.674	0.494877	0.171364	2.88787	0.0038786	0.498072	1	22819600	22821053	+	protein_coding	RIC9
AT4G30470	1244.29	0.449104	0.155526	2.88764	0.00388143	0.498072	4	14894072	14896844	+	protein_coding	NA
AT1G32970	7.73354	-0.416567	0.144406	-2.8847	0.00391791	0.498072	1	11948649	11951982	-	protein_coding	SBT3.2
AT2G01150	444.69	0.454764	0.1577	2.88372	0.00393003	0.498072	2	100483	101566	+	protein_coding	RHA2B
AT1G14185	332.732	0.616865	0.213946	2.88328	0.0039356	0.498072	1	4850116	4852096	+	protein_coding	NA
AT5G24570	84.6023	0.619705	0.215028	2.88197	0.00395203	0.498072	5	8405680	8406132	-	protein_coding	NA
AT5G38940	89.7414	0.600913	0.208631	2.88027	0.00397332	0.498072	5	15588622	15589791	+	protein_coding	NA
AT5G61820	5493.26	0.571514	0.198728	2.87586	0.00402925	0.501964	5	24834299	24836933	-	protein_coding	NA
AT3G48350	196.528	0.595544	0.207429	2.87107	0.00409085	0.506106	3	17905724	17907690	+	protein_coding	CEP3
AT1G12560	3633.24	0.510561	0.178159	2.86576	0.00416008	0.506106	1	4276504	4277969	+	protein_coding	EXPA7
AT4G08450	89.7956	0.594802	0.207569	2.86557	0.00416266	0.506106	4	5365500	5371211	+	protein_coding	NA
AT1G30870	8441.63	0.556473	0.194194	2.86555	0.0041628	0.506106	1	10991477	10993083	+	protein_coding	PER7
AT5G10470	866.366	0.392785	0.13724	2.86203	0.00420933	0.508699	5	3289924	3297434	-	protein_coding	KCA1
AT1G76790	4756.73	0.519464	0.181884	2.85602	0.00428982	0.510678	1	28822185	28823727	-	protein_coding	IGMT5
AT1G09170	945.225	0.498562	0.17474	2.85317	0.0043286	0.510678	1	2956260	2962546	-	protein_coding	NA
AT5G35180	3539.75	0.397584	0.139355	2.85303	0.00433048	0.510678	5	13424315	13433067	+	protein_coding	NA
AT5G63595	387.613	0.489727	0.171725	2.8518	0.00434718	0.510678	5	25459086	25460436	-	protein_coding	FLS4
AT4G20860	1927.44	0.547238	0.192003	2.85015	0.00436982	0.510678	4	11172621	11174467	+	protein_coding	FAD-OXR
AT1G43160	812.057	0.565441	0.198429	2.84959	0.00437753	0.510678	1	16263804	16264945	+	protein_coding	RAP2-6
AT1G67195	154.848	0.578132	0.203403	2.84229	0.00447907	0.516883	1	25137455	25137563	-	miRNA	MIR414
AT2G44640	309.825	-0.466463	0.164127	-2.84209	0.00448194	0.516883	2	18417242	18419396	+	protein_coding	NA
AT2G22760	35.9744	-0.602222	0.212316	-2.83644	0.00456196	0.523123	2	9677843	9679502	+	protein_coding	BHLH19
AT1G74790	2777.33	0.442718	0.156439	2.82998	0.00465514	0.530791	1	28098463	28101896	+	protein_coding	HIPL1
AT3G10710	2834.37	0.581902	0.205804	2.82746	0.00469182	0.53194	3	3352076	3354375	+	protein_coding	PME24
AT1G73650	384.677	0.555244	0.196499	2.82569	0.00471793	0.53194	1	27688122	27690307	-	protein_coding	NA
AT3G09925	3435.53	0.488771	0.173105	2.82355	0.00474947	0.532522	3	3051608	3052850	-	protein_coding	NA
AT2G41970	1873.18	0.485378	0.172077	2.8207	0.00479193	0.534314	2	17520272	17522793	-	protein_coding	NA
AT5G36180	3692.45	0.587276	0.20864	2.81478	0.00488102	0.534698	5	14238934	14242135	+	protein_coding	SCPL1
AT4G13860	266.26	0.582103	0.206813	2.81463	0.00488328	0.534698	4	8022496	8023603	+	protein_coding	NA
AT1G65960	2586.58	0.488211	0.173516	2.81364	0.00489847	0.534698	1	24551806	24557730	+	protein_coding	GAD2
AT5G40390	1676.37	0.489674	0.174048	2.81345	0.00490136	0.534698	5	16161448	16165453	+	protein_coding	RFS5
AT5G01050	461.556	0.561865	0.200264	2.80562	0.00502191	0.544904	5	18085	20887	-	protein_coding	LAC9
AT1G36160	8809.48	0.373082	0.133198	2.80094	0.00509532	0.549914	1	13533167	13544015	+	protein_coding	ACC1
AT4G01700	654.97	0.481216	0.172379	2.79162	0.00524451	0.563004	4	732312	733510	-	protein_coding	NA
AT1G06430	461.603	0.516605	0.185337	2.78739	0.00531352	0.567394	1	1960030	1963189	-	protein_coding	FTSH8
AT4G28940	459.21	0.591986	0.212618	2.78427	0.00536482	0.569521	4	14274340	14277252	+	protein_coding	NA
AT5G40590	104.801	0.585085	0.210534	2.77905	0.00545183	0.569521	5	16251317	16252434	-	protein_coding	NA
AT1G17170	7001.16	0.477295	0.171774	2.77862	0.00545907	0.569521	1	5869542	5870883	+	protein_coding	GSTU24
AT4G23430	1674.36	0.572297	0.206014	2.77796	0.00547021	0.569521	4	12228902	12231718	+	protein_coding	TIC32
AT4G35420	69.8767	0.59834	0.215409	2.7777	0.00547454	0.569521	4	16833932	16835619	-	protein_coding	TKPR1
AT3G13910	253.024	0.473654	0.17069	2.77494	0.0055212	0.569882	3	4590683	4591541	-	protein_coding	NA
AT4G05100	152.836	0.580595	0.209369	2.77307	0.00555299	0.569882	4	2618371	2619947	+	protein_coding	AtMYB74
AT3G01970	51.3162	0.59667	0.215475	2.76909	0.00562135	0.569882	3	325951	327412	-	protein_coding	WRKY45
AT2G40330	144.254	0.596442	0.215399	2.76901	0.00562277	0.569882	2	16844587	16846194	-	protein_coding	PYL6
AT1G73860	864.876	0.518911	0.18744	2.76841	0.00563307	0.569882	1	27770869	27776883	-	protein_coding	KIN14P
AT5G65380	1599.18	0.428353	0.154775	2.76758	0.00564743	0.569882	5	26122936	26126560	-	protein_coding	DTX27
AT1G44810	879.214	-0.393818	0.14243	-2.76499	0.00569241	0.571563	1	16923439	16924821	+	protein_coding	NA
AT5G42830	808.96	0.536812	0.194904	2.75424	0.00588287	0.587763	5	17176292	17178130	+	protein_coding	NA
AT5G02780	33.524	0.494293	0.179604	2.75212	0.00592102	0.58866	5	630747	632792	+	protein_coding	GSTL1
AT4G00680	2261.81	0.512875	0.186506	2.74991	0.0059612	0.589749	4	279595	281072	-	protein_coding	ADF8
AT3G52470	4214.84	0.383663	0.139867	2.74306	0.00608687	0.596957	3	19450505	19451982	+	protein_coding	NA
AT5G45710	648.088	0.35957	0.1311	2.74272	0.00609321	0.596957	5	18540664	18542864	+	protein_coding	HSFA4C
AT5G43230	586.549	0.552208	0.201704	2.73772	0.00618676	0.598803	5	17348875	17352933	+	protein_coding	NA
AT1G32940	270.504	0.540966	0.197631	2.73725	0.00619546	0.598803	1	11937182	11941116	+	protein_coding	SBT3.5
AT5G45950	32.3406	0.48401	0.17692	2.73576	0.00622361	0.598803	5	18634040	18636720	+	protein_coding	NA
AT4G11780	396.779	-0.524688	0.191823	-2.73528	0.00623277	0.598803	4	7085878	7088412	+	protein_coding	NA
AT4G13440	385.537	0.41927	0.153474	2.73186	0.00629783	0.598803	4	7810013	7812610	+	protein_coding	NA
AT5G65160	921.075	0.485462	0.177821	2.73006	0.00633237	0.598803	5	26031183	26034030	-	protein_coding	TPR14
AT1G16440	770.394	0.521759	0.191135	2.72979	0.00633749	0.598803	1	5615807	5617672	+	protein_coding	RHS3
AT3G13520	9255.72	0.404121	0.148125	2.72825	0.00636721	0.598803	3	4408924	4409734	+	protein_coding	AGP12
AT2G47370	83.5836	0.559374	0.205114	2.72713	0.0063888	0.598803	2	19438950	19440487	-	protein_coding	NA
AT1G62570	4324.51	0.535368	0.196386	2.7261	0.00640875	0.598803	1	23168766	23172175	+	protein_coding	FMOGS-OX4
AT1G15480	759.944	-0.378551	0.139045	-2.72251	0.0064788	0.600082	1	5317972	5320630	+	protein_coding	NA
AT5G51040	4339.6	0.397977	0.146189	2.72235	0.0064819	0.600082	5	20750512	20752115	+	protein_coding	NA
AT1G02900	3142.75	0.541954	0.199783	2.71272	0.00667343	0.614991	1	653603	654457	-	protein_coding	RALF1
AT1G01470	818.699	0.518975	0.191505	2.70998	0.0067288	0.615973	1	171524	172948	-	protein_coding	LEA14
AT3G27170	855.396	0.559421	0.206784	2.70533	0.00682357	0.615973	3	10023930	10027198	+	protein_coding	CLC-B
AT3G47740	439.533	0.528233	0.195413	2.70316	0.00686833	0.615973	3	17600520	17605128	+	protein_coding	ABCA3
AT4G37410	306.072	0.551315	0.204062	2.70171	0.00689848	0.615973	4	17590771	17592920	+	protein_coding	CYP81F4
AT4G03415	675.435	-0.397415	0.147156	-2.70063	0.00692077	0.615973	4	1503491	1506535	-	protein_coding	NA
AT4G19230	1134.43	0.564269	0.208973	2.7002	0.00692981	0.615973	4	10521258	10523961	+	protein_coding	CYP707A1
AT2G39050	1447.88	0.528124	0.195721	2.69835	0.00696836	0.615973	2	16303294	16305633	+	protein_coding	EULS3
AT3G03780	8393.29	0.424475	0.157539	2.69441	0.0070514	0.615973	3	956861	961032	+	protein_coding	MS2
AT1G69870	7.11165	0.397891	0.147719	2.69358	0.00706896	0.615973	1	26315786	26320233	+	protein_coding	NPF2.13
AT4G34900	77.9393	0.560086	0.207957	2.69328	0.00707532	0.615973	4	16625516	16631370	-	protein_coding	XDH2
AT1G72490	260.027	0.441311	0.163901	2.69255	0.00709077	0.615973	1	27288899	27291107	-	protein_coding	NA
AT1G72140	785.313	0.576742	0.2143	2.69128	0.00711783	0.615973	1	27141764	27144490	+	protein_coding	NPF5.12
AT5G62350	554.234	0.393743	0.146374	2.68998	0.00714566	0.615973	5	25037190	25038424	+	protein_coding	NA
AT2G02990	196.261	0.449477	0.167105	2.68979	0.00714965	0.615973	2	873505	874886	+	protein_coding	RNS1
AT3G13650	785.515	0.459416	0.170801	2.68978	0.00714996	0.615973	3	4462840	4463955	+	protein_coding	DIR7
AT1G65310	4776.88	0.444452	0.165375	2.68754	0.00719806	0.615973	1	24257053	24258506	+	protein_coding	ATXTH17
AT3G46680	7.58166	0.415305	0.154543	2.68731	0.00720293	0.615973	3	17195317	17196743	-	protein_coding	UGT76E6
AT2G21640	98.1539	-0.565153	0.210608	-2.68344	0.00728696	0.620529	2	9254377	9255743	+	protein_coding	NA
AT5G53500	983.09	0.460475	0.172074	2.67602	0.00745014	0.631759	5	21725440	21729413	-	protein_coding	NA
AT4G22530	1058.14	0.363938	0.136128	2.67349	0.00750668	0.633891	4	11858443	11860426	-	protein_coding	NA
AT3G26300	668.164	0.50447	0.188895	2.67063	0.00757083	0.633993	3	9638953	9640918	-	protein_coding	CYP71B34
AT3G44720	899.805	0.456397	0.170943	2.66988	0.00758786	0.633993	3	16271510	16273413	+	protein_coding	ADT4
AT1G22440	4554.73	0.415801	0.155825	2.66838	0.00762182	0.633993	1	7922275	7925097	+	protein_coding	NA
AT1G30850	380.552	0.526627	0.197448	2.66717	0.00764928	0.633993	1	10985062	10986295	+	protein_coding	RSH4
AT1G50930	340.605	0.528217	0.198135	2.66594	0.0076773	0.633993	1	18876809	18877844	+	protein_coding	VUP2
AT1G07985	405.839	0.453198	0.17023	2.66228	0.00776139	0.633993	1	2475225	2476167	+	protein_coding	NA
AT4G19200	2290.51	0.456637	0.17161	2.6609	0.00779318	0.633993	4	10498747	10500809	+	protein_coding	NA
AT4G35030	669.578	0.48457	0.182116	2.66077	0.00779621	0.633993	4	16675376	16678206	+	protein_coding	NA
AT3G54870	934.473	0.524714	0.197225	2.66049	0.00780278	0.633993	3	20330679	20336866	+	protein_coding	KINUC
AT5G41680	184.424	0.55215	0.207602	2.65966	0.00782203	0.633993	5	16667768	16669489	+	protein_coding	NA
AT2G40080	2096	0.441796	0.166752	2.64942	0.00806303	0.650912	2	16734293	16734953	-	protein_coding	ELF4
AT5G64410	612.971	0.519297	0.196828	2.63833	0.0083315	0.666692	5	25750844	25755501	-	protein_coding	OPT4
AT5G38700	227.043	0.559759	0.212187	2.63805	0.00833844	0.666692	5	15489592	15490745	+	protein_coding	NA
AT1G11735	7.87096	0.398311	0.151031	2.63727	0.0083576	0.666692	1	3961347	3961464	-	miRNA	MIR171B
AT5G65310	2039.05	0.39875	0.151598	2.63031	0.0085307	0.674427	5	26101817	26104614	-	protein_coding	ATHB-5
AT3G51380	83.9641	0.537354	0.204389	2.62907	0.00856194	0.674427	3	19074035	19074815	-	protein_coding	IQD20
AT1G33590	769.081	0.465306	0.177093	2.62746	0.00860243	0.674427	1	12177672	12179628	+	protein_coding	NA
AT2G16740	204.465	0.535651	0.203973	2.62609	0.00863723	0.674427	2	7267721	7269055	+	protein_coding	UBC29
AT5G17390	846.665	0.499651	0.190307	2.6255	0.00865223	0.674427	5	5727472	5728688	+	protein_coding	NA
AT1G74020	2512.9	0.504172	0.192037	2.62539	0.00865507	0.674427	1	27835122	27837443	-	protein_coding	SSL12
AT1G23090	136.452	0.564426	0.215477	2.61943	0.00880765	0.682561	1	8184924	8189234	-	protein_coding	SULTR3
AT2G15970	7339.01	0.511518	0.195334	2.61868	0.00882709	0.682561	2	6949850	6951192	+	protein_coding	COR413PM1
AT3G19450	13753.2	0.386948	0.147959	2.61524	0.0089164	0.684833	3	6744376	6747238	+	protein_coding	CAD4
AT4G18430	998.804	0.485607	0.185767	2.61406	0.00894726	0.684833	4	10183670	10185383	-	protein_coding	RABA1E
AT2G36290	2670.8	0.418834	0.160249	2.61364	0.00895827	0.684833	2	15208497	15211034	-	protein_coding	NA
AT1G74470	573.56	0.469442	0.179873	2.60986	0.00905797	0.689251	1	27991164	27993445	+	protein_coding	CHLP
AT1G52660	585.603	0.461988	0.177084	2.60886	0.00908437	0.689251	1	19613377	19614989	+	protein_coding	NA
AT4G33790	1786.75	0.511676	0.196415	2.60507	0.00918553	0.693891	4	16204095	16207956	-	protein_coding	FAR3
AT1G30660	18.7045	0.521727	0.200356	2.604	0.00921429	0.693891	1	10876723	10879143	+	protein_coding	NA
AT4G34050	27546.6	0.394505	0.15177	2.59936	0.0093397	0.700721	4	16310408	16312308	+	protein_coding	CCoAOMT1
AT4G15230	2412.47	0.493676	0.190118	2.59668	0.00941283	0.703592	4	8679753	8687519	+	protein_coding	ABCG30
AT1G62320	615.047	0.479364	0.184737	2.59484	0.00946345	0.70403	1	23041407	23045426	-	protein_coding	NA
AT2G32270	1473.41	0.465862	0.179845	2.59034	0.00958799	0.70403	2	13704067	13706928	+	protein_coding	ZIP3
AT2G30395	424.072	0.516267	0.199367	2.58953	0.00961064	0.70403	2	12954173	12955288	-	protein_coding	OFP17
AT5G53320	261.628	0.505317	0.195282	2.58763	0.00966388	0.70403	5	21636240	21638398	-	protein_coding	NA
AT1G11125	59.1928	-0.556183	0.214967	-2.58729	0.00967334	0.70403	1	3718651	3719832	+	protein_coding	NA
AT3G46700	1915.68	0.520785	0.201313	2.58694	0.00968326	0.70403	3	17200166	17202074	-	protein_coding	UGT76E3
AT4G13550	257.888	0.431217	0.166734	2.58626	0.00970243	0.70403	4	7870994	7877059	-	protein_coding	NA
AT1G14370	288.436	0.545855	0.211401	2.58209	0.00982047	0.70403	1	4915490	4918138	+	protein_coding	PBL2
AT3G17130	44.963	0.556109	0.21544	2.58127	0.00984362	0.70403	3	5844276	5845220	-	protein_coding	NA
AT3G46900	479.642	0.538639	0.208702	2.5809	0.00985436	0.70403	3	17268699	17269510	+	protein_coding	COPT2
AT3G60690	140.963	0.551486	0.213684	2.58085	0.00985565	0.70403	3	22434863	22436053	+	protein_coding	NA
AT4G13660	3097.72	0.481137	0.1865	2.57983	0.00988495	0.70403	4	7945682	7948443	+	protein_coding	PRR2
AT4G26690	5468.21	0.450494	0.174649	2.57943	0.0098963	0.70403	4	13456433	13460105	-	protein_coding	GDPDL3
AT1G18140	1259.1	0.431354	0.167253	2.57906	0.00990707	0.70403	1	6238838	6241510	-	protein_coding	LAC1
AT5G13220	170.897	-0.553515	0.214769	-2.57725	0.00995896	0.705234	5	4218785	4221077	+	protein_coding	JAZ10

## Sheet: GO term enrichment ago10 vs Col
Analysis Type:	PANTHER Overrepresentation Test (Released 20220202)
Annotation Version and Release Date:	GO Ontology database DOI: 10.5281/zenodo.6399963 Released 2022-03-22
Analyzed List:	upload_1 (Arabidopsis thaliana)
Reference List:	Arabidopsis thaliana (all genes in database)
Test Type:	FISHER
Correction:	BONFERRONI
Bonferroni count:	3017
GO biological process complete	Arabidopsis thaliana - REFLIST (27430)	104	(expected)	over/under	fold enrichment	P-value
regulation of jasmonic acid mediated signaling pathway (GO:2000022)	44	7	.17	+	41.96	2.72E-06
cellular response to salicylic acid stimulus (GO:0071446)	117	6	.44	+	13.53	2.25E-02
cellular response to hypoxia (GO:0071456)	238	10	.90	+	45149	1.10E-04
cellular response to decreased oxygen levels (GO:0036294)	240	10	.91	+	36434	1.19E-04
cellular response to oxygen levels (GO:0071453)	241	10	.91	+	34608	1.23E-04
response to hypoxia (GO:0001666)	325	10	44927	+	45268	1.78E-03
response to decreased oxygen levels (GO:0036293)	333	10	46023	+	33786	2.21E-03
response to oxygen levels (GO:0070482)	335	10	46388	+	31959	2.33E-03
response to jasmonic acid (GO:0009753)	621	18	12816	+	23559	9.43E-08
response to fatty acid (GO:0070542)	625	18	13547	+	22098	1.04E-07
response to wounding (GO:0009611)	837	24	42795	+	20637	3.65E-11
regulation of signal transduction (GO:0009966)	422	11	21916	+	32295	2.32E-03
regulation of signaling (GO:0023051)	432	11	23377	+	26451	2.90E-03
regulation of cell communication (GO:0010646)	444	11	24838	+	19511	3.77E-03
response to salicylic acid (GO:0009751)	444	10	24838	+	34455	2.66E-02
response to oxidative stress (GO:0006979)	613	13	11720	+	21671	2.13E-03
regulation of defense response (GO:0031347)	758	13	31809	+	19085	2.08E-02
response to organic cyclic compound (GO:0014070)	821	13	45233	+	43191	4.79E-02
regulation of response to stimulus (GO:0048583)	1324	20	44962	+	35855	3.92E-04
response to lipid (GO:0033993)	1953	25	14793	+	13940	1.91E-04
response to oxygen-containing compound (GO:1901700)	3119	35	30621	+	35096	5.56E-06
response to hormone (GO:0009725)	2532	28	22160	+	33635	5.36E-04
response to endogenous stimulus (GO:0009719)	2565	28	26908	+	32174	6.98E-04
cellular response to chemical stimulus (GO:0070887)	2081	22	32690	+	28887	3.07E-02
response to organic substance (GO:0010033)	3557	35	13.49	+	21947	1.62E-04
response to chemical (GO:0042221)	5130	43	19.45	+	44228	2.83E-04
response to stress (GO:0006950)	5305	41	45250	+	45018	7.08E-03
Unclassified (UNCLASSIFIED)	1077	4	45142	-	.98	0.00E00
macromolecule metabolic process (GO:0043170)	5920	5	22.45	-	.22	1.02E-02
