# Supplementary material for: ARGONAUTE10 controls cell fate specification and formative cell divisions in the Arabidopsis root
Source: EMBO J. 2024 Apr 2;43(9):7. doi: 10.1038/s44318-024-00072-x (PMC11066080; doi:10.1038/s44318-024-00072-x)
Supplement: Supplementary file 5 — Movie EV3 [file 44318_2024_72_MOESM5_ESM.zip]

Archive with 2 entries (2 files):
- Movie EV3/Movie EV3.docx
- Movie EV3/MovieEV3_TMO5_WT.avi
