# Supplementary material for: ARGONAUTE10 controls cell fate specification and formative cell divisions in the Arabidopsis root
Source: EMBO J. 2024 Apr 2;43(9):7. doi: 10.1038/s44318-024-00072-x (PMC11066080; doi:10.1038/s44318-024-00072-x)
Supplement: Supplementary file 9 — Source data Fig. 1 [file 44318_2024_72_MOESM9_ESM.zip]

Archive with 20 entries (17 files):
- Figure 1/1A/
- Figure 1/1A/sgo1_projection resliced.tif
- Figure 1/1A/sgo1_projection.tif
- Figure 1/1A/sgo1_resliced stack.tif
- Figure 1/1A/WT_projection resliced.tif
- Figure 1/1A/WT_projection.tif
- Figure 1/1A/WT_resliced stack.tif
- Figure 1/1B-D/
- Figure 1/1B-D/Xylem cell number.xlsx
- Figure 1/1E/
- Figure 1/1E/overview.png
- Figure 1/1E/sgo1_15 μm.tif
- Figure 1/1E/sgo1_150 μm.tif
- Figure 1/1E/sgo1_22 μm.tif
- Figure 1/1E/sgo1_resliced stack.tif
- Figure 1/1E/vascular cell number.xlsx
- Figure 1/1E/WT_15 μm.tif
- Figure 1/1E/WT_150 μm.tif
- Figure 1/1E/WT_22 μm.tif
- Figure 1/1E/WT_resliced stack.tif
