# Supplementary material for: ARGONAUTE10 controls cell fate specification and formative cell divisions in the Arabidopsis root
Source: EMBO J. 2024 Apr 2;43(9):7. doi: 10.1038/s44318-024-00072-x (PMC11066080; doi:10.1038/s44318-024-00072-x)
Supplement: Supplementary file 9 — Source data Fig. 1 [file 44318_2024_72_MOESM9_ESM.zip › Figure 1/1B-D/Xylem cell number.xlsx]

## Sheet: Sheet1
Col-0
root #	protoxylem (PX)	metaxylem (MX)	total
1	2	3	5
2	2	3	5
3	2	3	5
4	2	3	5
5	2	3	5
6	2	3	5
7	2	3	5
8	2	3	5
9	2	4	6
10	2	3	5
11	2	3	5
12	2	3	5
13	2	3	5
14	2	4	6
sgo1
root #	protoxylem (PX)	metaxylem (MX)
1	4	3	7
2	4	4	8
3	3	4	7
4	4	3	7
5	4	4	8
6	5	3	8
7	3	3	6
8	3	3	6
9	3	3	6
10	5	4	9
11	5	3	8
12	4	4	8
13	4	3	7
14	4	5	9
