# Supplementary material for: ARGONAUTE10 controls cell fate specification and formative cell divisions in the Arabidopsis root
Source: EMBO J. 2024 Apr 2;43(9):7. doi: 10.1038/s44318-024-00072-x (PMC11066080; doi:10.1038/s44318-024-00072-x)
Supplement: Supplementary file 9 — Source data Fig. 1 [file 44318_2024_72_MOESM9_ESM.zip › Figure 1/1E/vascular cell number.xlsx]

## Sheet: Sheet1
vascular cell number
WT 15 µm	sgo1 15 µm	WT 22 µm	sgo1 22 µm	WT 150 µm	sgo1 150 µm
31	41	35	46	43	60
31	39	35	45	42	58
30	39	35	43	42	58
29	39	35	43	41	56
28	38	33	42	41	54
27	37	32	42	41	54
27	37	32	42	40	54
27	36	31	41	39	54
26	34	30	41	39	51
25	33	30	39	39	49
22		24		38
27.5455	37.3	32	42.4	40.4545	54.8
2.6968	2.45176	3.31662	2.01108	1.57249	3.32666
