# Supplementary material for: ARGONAUTE10 controls cell fate specification and formative cell divisions in the Arabidopsis root
Source: EMBO J. 2024 Apr 2;43(9):7. doi: 10.1038/s44318-024-00072-x (PMC11066080; doi:10.1038/s44318-024-00072-x)
Supplement: Supplementary file 10 — Source data Fig. 2 [file 44318_2024_72_MOESM10_ESM.zip]

Archive with 13 entries (10 files):
- Figure 2/2A/
- Figure 2/2A/sgo1_2hpulse.lif - Series001-1.tif (RGB).tif
- Figure 2/2C/
- Figure 2/2C/Col-0_Edu_6hchase.lif - Series009-1.tif
- Figure 2/2C/sgo1_EdU_6hchase.lif - Series012-2.tif
- Figure 2/2D-E/
- Figure 2/2D-E/C1-MAX_Reslice of Col-0_Edu_6hchase.lif - Series009-1.tif
- Figure 2/2D-E/C1-MAX_Reslice of sgo1_EdU_6hchase.lif - Series012-2.tif
- Figure 2/2D-E/C2-MAX_Reslice of Col-0_Edu_6hchase.lif - Series009-1.tif
- Figure 2/2D-E/C2-MAX_Reslice of sgo1_EdU_6hchase.lif - Series012-1.png
- Figure 2/2D-E/MAX_Reslice of Col-0_Edu_6hchase.lif - Series009-2.tif (RGB).tif
- Figure 2/2D-E/MAX_Reslice of sgo1_EdU_6hchase.lif - Series012-3.tif (RGB).tif
- Figure 2/Values_2BFG.xlsx
