# Supplementary material for: ARGONAUTE10 controls cell fate specification and formative cell divisions in the Arabidopsis root
Source: EMBO J. 2024 Apr 2;43(9):7. doi: 10.1038/s44318-024-00072-x (PMC11066080; doi:10.1038/s44318-024-00072-x)
Supplement: Supplementary file 10 — Source data Fig. 2 [file 44318_2024_72_MOESM10_ESM.zip › Figure 2/Values_2BFG.xlsx]

## Sheet: Sheet1
	2 B		labelled nuclei per root
			Col-0		sgo1
			86		107
			100		91
			85		128
			80		126
			57		108
			81		96
			101		142
			68		119
		Average	82.25		114.625
		SD	14.8107		17.2539
	2 F	periclinal pairs
				pericycle-adjacent	non-adjacent
		Col-0 - Series001-1		6	0				sgo1 - Series001-1		4	2
		Col-0 - Series002-1		7	0				sgo1 - Series002-1		5	2
		Col-0 - Series003-1		5	0				sgo1 - Series003-1		4	1
		Col-0 - Series004-1		4	0				sgo1- Series004-1		4	3
		Col-0 - Series005-1		5	0				sgo1 - Series007-1		3	2
		Col-0 - Series006-1		4	0				sgo1 - Series012-1		4	2
		Col-0 - Series008-1		3	1				sgo1 - Series013-1		3	1
		Col-0 - Series009-1		3	0				sgo1- Series001_000-1		4	4
		Average		4.625	0.125						3.875	2.125
		SD		1.40789	0.353553						0.64087	0.991031
	2 G	root length
			Col-0		sgo1
		1	7.43	1	9.202
		2	7.624	2	10.802
		3	7.728	3	12.122
		4	6.317	4	11.594
		5	6.214	5	13.059
		6	6.782	6	13.027
		7	6.599	7	11.452
		8	10.007	8	12.733
		9	5.734	9	11.02
		10	6.882	10	10.77
		11	6.221	11	13.098
		12	7.993	12	10.45
		13	6.288	13	9.751
		Average	7.063		11.4677
		SD	1.1219		1.2882
