# Supplementary material for: ARGONAUTE10 controls cell fate specification and formative cell divisions in the Arabidopsis root
Source: EMBO J. 2024 Apr 2;43(9):7. doi: 10.1038/s44318-024-00072-x (PMC11066080; doi:10.1038/s44318-024-00072-x)
Supplement: Supplementary file 11 — Source data Fig. 3 [file 44318_2024_72_MOESM11_ESM.zip]

Archive with 26 entries (19 files):
- Figure 3/A/
- Figure 3/A/pAHP6erGFP(sgo1).tif
- Figure 3/A/pAHP6erGFP.tif
- Figure 3/B/
- Figure 3/B/MAX_Reslice pAHP6 WT.tif
- Figure 3/B/MAX_Reslice pAHP6(sgo1).tif
- Figure 3/B/pAHP6positive cells.xlsx
- Figure 3/C/
- Figure 3/C/DR5positive cells.xlsx
- Figure 3/C/MAX_Reslice of Dr5v2erYFP(sgo1).tif
- Figure 3/C/MAX_Reslice of DR5v2erYFP.tif
- Figure 3/D/
- Figure 3/D/MAX_Reslice of pTMO5-GFP.tif
- Figure 3/D/MAX_Reslice ofTMO5(sgo1).tif
- Figure 3/D/TMO5positive cells.xlsx
- Figure 3/E/
- Figure 3/E/Ectopic divisions inpTMO5 cells.xlsx
- Figure 3/E/MAX_pTMO5-sgo1.tif
- Figure 3/E/MAX_Reslice of 200519_pTMO5_sgo1.tif
- Figure 3/F/
- Figure 3/F/Ectopic divisions in TMO5adjacent cells.xlsx
- Figure 3/F/MAX_pTMO5_sgo1.tif
- Figure 3/F/MAX_Reslice of 200430_pTMO5_sgo1.tif
- Figure 3/G/
- Figure 3/G/MAX_Reslice of pTMO5_sgo1.tif
- Figure 3/G/Reslice_200504_Series01_3.png
