# Supplementary material for: ARGONAUTE10 controls cell fate specification and formative cell divisions in the Arabidopsis root
Source: EMBO J. 2024 Apr 2;43(9):7. doi: 10.1038/s44318-024-00072-x (PMC11066080; doi:10.1038/s44318-024-00072-x)
Supplement: Supplementary file 11 — Source data Fig. 3 [file 44318_2024_72_MOESM11_ESM.zip › Figure 3/B/pAHP6positive cells.xlsx]

## Sheet: Sheet1
		Figure 3B
		pAHP6 positive cells (w/o pericycle)
		pAHP6:erGFP 15 µm	pAHP6:erGFP (sgo1) 15 µm	pAHP6:erGFP 22 µm	pAHP6:erGFP (sgo1) 22 µm	pAHP6:erGFP 150 µm	pAHP6:erGFP (sgo1) 150 µm
		3	4	4	4	3	7
		3	3	3	4	3	7
		3	2	3	4	3	7
		3	2	3	3	3	6
		2	2	3	3	3	6
		2	2	3	3	2	6
		2	1	2	3	2	5
		2	1	2	3	2	5
		2	1	2	2	2	4
		2	1	2	2	2	4
		1		2		2
	Average	2.27273	1.9	2.63636	3.1	2.45455	5.7
	SD	0.64667	0.994429	0.6742	0.737865	0.522233	1.1595
