# Supplementary material for: ARGONAUTE10 controls cell fate specification and formative cell divisions in the Arabidopsis root
Source: EMBO J. 2024 Apr 2;43(9):7. doi: 10.1038/s44318-024-00072-x (PMC11066080; doi:10.1038/s44318-024-00072-x)
Supplement: Supplementary file 11 — Source data Fig. 3 [file 44318_2024_72_MOESM11_ESM.zip › Figure 3/C/DR5positive cells.xlsx]

## Sheet: Sheet1
	pDR5v2:erYFP	pDR5v2:erYFP (sgo1)	pDR5v2:erYFP	pDR5v2:erYFP (sgo1)	pDR5v2:erYFP	pDR5v2:erYFP (sgo1)
	15 µm	15 µm	22 µm	22 µm	155 µm	155 µm
	8	10	7	11	5	8
	7	9	9	9	5	12
	7	11	8	10	4	7
	8	10	5	10	5	10
	6	10	6	9	5	9
	4	14	5	10	5	10
	6	11	7	9	5	8
	5	18	5	8	5	7
Average	6.375	11.625	6.5	9.5	4.875	8.875
SD	1.40789	2.97309	1.51186	0.92582	0.353553	1.72689
