# Supplementary material for: ARGONAUTE10 controls cell fate specification and formative cell divisions in the Arabidopsis root
Source: EMBO J. 2024 Apr 2;43(9):7. doi: 10.1038/s44318-024-00072-x (PMC11066080; doi:10.1038/s44318-024-00072-x)
Supplement: Supplementary file 11 — Source data Fig. 3 [file 44318_2024_72_MOESM11_ESM.zip › Figure 3/D/TMO5positive cells.xlsx]

## Sheet: Sheet1
			TMO5-positive cells per root
			pTMO5 15 µm	pTMO5 (sgo1) 15 µm	pTMO5 22µm	pTMO5 (sgo1) 22µm	pTMO5 150 µm	pTMO5 (sgo1) 150 µm
			6	9	6	9	7	11
			5	9	6	9	6	10
			5	9	6	8	6	9
			5	8	5	8	6	8
			5	7	5	8	5	8
			5	7	5	8	5	8
			5	7	5	7	5	8
			5	7	5	7	5	8
			4	6	5	7	5	7
			4	6	4	7	5	7
				5		6		6
		Average	4.9	7.27273	5.2	7.63636	5.25	8.18182
		SD	0.567646	1.3484	0.632456	0.924416	0.46291	1.4013
