# Supplementary material for: ARGONAUTE10 controls cell fate specification and formative cell divisions in the Arabidopsis root
Source: EMBO J. 2024 Apr 2;43(9):7. doi: 10.1038/s44318-024-00072-x (PMC11066080; doi:10.1038/s44318-024-00072-x)
Supplement: Supplementary file 11 — Source data Fig. 3 [file 44318_2024_72_MOESM11_ESM.zip › Figure 3/E/Ectopic divisions inpTMO5 cells.xlsx]

## Sheet: Sheet1
		3E
		Ectopic cell divisions of pTMO5-positive cells
			WT	sgo1
		root1	0	6
		root2	0	4
		root3	0	3
		root4	0	2
		root5	1	2
		root6		2
		Average	0.2	3.16667
		SD	0.447214	1.60208
