# Supplementary material for: ARGONAUTE10 controls cell fate specification and formative cell divisions in the Arabidopsis root
Source: EMBO J. 2024 Apr 2;43(9):7. doi: 10.1038/s44318-024-00072-x (PMC11066080; doi:10.1038/s44318-024-00072-x)
Supplement: Supplementary file 12 — Source data Fig. 4 [file 44318_2024_72_MOESM12_ESM.zip]

Archive with 20 entries (15 files):
- Figure 4/A/
- Figure 4/A/Col-0__150μ.bmp
- Figure 4/A/lago10-1_150μ.bmp
- Figure 4/A/sgo1_150μ.bmp
- Figure 4/A/Vascular cell numbers.xlsx
- Figure 4/B/
- Figure 4/B/MAX_Ctrl_pAGO10GFP-AGO10_ago10-1_2..tif
- Figure 4/B/MAX_pMIRNA165-GFP.tif
- Figure 4/B/Reslice of 200428_pMIRNA165-GFP.lif - Series002_green_150μ.bmp
- Figure 4/C/
- Figure 4/C/C2-MAX_phv phb cna er.lif - Series011.tif
- Figure 4/C/C2-MAX_Reslice of phv phb cna er.lif - Series011-1.tif
- Figure 4/C/MAX_Ler.lif - 200609_Series006-1.tif
- Figure 4/C/MAX_Reslice of 200609_Ler-1.tif
- Figure 4/D-F/
- Figure 4/D-F/Xylem cell number.xlsx
- Figure 4/G/
- Figure 4/G/MAX_Reslice of 200314_phbphvcnaer_Series003.tif
- Figure 4/G/MAX_Reslice of 200505_Ler_Series005.tif
- Figure 4/G/vascular cell number.xlsx
