# Supplementary material for: ARGONAUTE10 controls cell fate specification and formative cell divisions in the Arabidopsis root
Source: EMBO J. 2024 Apr 2;43(9):7. doi: 10.1038/s44318-024-00072-x (PMC11066080; doi:10.1038/s44318-024-00072-x)
Supplement: Supplementary file 12 — Source data Fig. 4 [file 44318_2024_72_MOESM12_ESM.zip › Figure 4/A/Vascular cell numbers.xlsx]

## Sheet: Sheet1
			Col 15µ	sgo1 15µ	ago10-1 15µ	Col 22µ	sgo1 22µ	ago10-1 22µ	Col 150µ	sgo1 150µ	ago10-1 150µ
			33	42	40	38	51	47	43	60	59
			32	40	40	36	48	45	42	59	57
			30	39	40	34	46	44	42	59	56
			30	38	37	34	44	43	42	59	56
			29	38	37	33	43	43	41	58	55
			28	38	37	33	43	41	41	58	55
			27	38	35	32	39	40	41	57	54
			27	36	35	30	39	40	41	57	54
			26	36	35	30	39	38	40	57	53
			26	34	35	30	39	37	39	54	52
				31	33		37	36		49	52
				30			37			49
			28.8	36.6667	36.7273	33	42.0833	41.2727	41.2	56.3333	54.8182
			2.4404	3.5248	2.41209	2.66667	4.52183	3.46672	1.13529	3.74975	2.13627
