# Supplementary material for: ARGONAUTE10 controls cell fate specification and formative cell divisions in the Arabidopsis root
Source: EMBO J. 2024 Apr 2;43(9):7. doi: 10.1038/s44318-024-00072-x (PMC11066080; doi:10.1038/s44318-024-00072-x)
Supplement: Supplementary file 12 — Source data Fig. 4 [file 44318_2024_72_MOESM12_ESM.zip › Figure 4/D-F/Xylem cell number.xlsx]

## Sheet: Sheet1
				Ler									phbphvcnaer
				protoxylem	out of axis	metaxylem	out of axis	total					protoxylem	out of axis	metaxylem	out of axis	total
		200805	Series012	2		3		5			191024	Series002	4	1	3		7
			Series011	2		3		5				Series006	3		3		6
			Series010	2		3		5				Series009	3		3		6
			Series009	2		4		6				Series011	4		4	1	8
			Series008	2		3		5				Series021	4	2	4		8
			Series007	2		3		5				Series023	3		4	1	7
			Series006	2		4		6			200805	Series001	3		3		6
			Series005	2		3		5				Series002	4	1	3		7
			Series004	2		3		5				Series003	3		3		6
			Series003	2		4		6				Series004	2		3		5
			Series002	2		3		5				Series005/009	3	1	6	2	9
			Series001
