# Supplementary material for: ARGONAUTE10 controls cell fate specification and formative cell divisions in the Arabidopsis root
Source: EMBO J. 2024 Apr 2;43(9):7. doi: 10.1038/s44318-024-00072-x (PMC11066080; doi:10.1038/s44318-024-00072-x)
Supplement: Supplementary file 12 — Source data Fig. 4 [file 44318_2024_72_MOESM12_ESM.zip › Figure 4/G/vascular cell number.xlsx]

## Sheet: Sheet1
			vascular cell number
				Ler15 µm	phbphvcna15 µm	Ler22 µm	phbphvcna22 µm	Ler150 µm	phbphvcna150 µm
				33	42	33	46	43	67
				30	41	33	45	43	59
				30	38	33	43	43	56
				28	37	32	43	42	54
				28	37	31	42	40	52
				28	36	29	42	39	52
				26	36	28	40	39	52
				25	35	28	39	38	51
				24	35	27	39	37	47
				23	24	27	39	36	46
				27.5	36.1	30.1	41.8	40	53.6
				3.06413	4.8637	2.55821	2.52982	2.62467	6.05897
