# Supplementary material for: ARGONAUTE10 controls cell fate specification and formative cell divisions in the Arabidopsis root
Source: EMBO J. 2024 Apr 2;43(9):7. doi: 10.1038/s44318-024-00072-x (PMC11066080; doi:10.1038/s44318-024-00072-x)
Supplement: Supplementary file 13 — Source data Fig. 5 [file 44318_2024_72_MOESM13_ESM.zip]

Archive with 15 entries (13 files):
- Figure 5/A/
- Figure 5/A/pTCSn(sgo1)_CK_treaktment.tif
- Figure 5/A/pTCSn(sgo1)_mock.tif
- Figure 5/A/pTCSnGFP_CK_treatment.tif
- Figure 5/A/pTCSnGFP_mock.tif
- Figure 5/D/
- Figure 5/D/Cell count BAP.xlsx
- Figure 5/D/MAX_Reslice of Col-0_1BAP_Series001.tif
- Figure 5/D/MAX_Reslice of Col-00BAP-Series006.tif
- Figure 5/D/MAX_Reslice of csc1_0BAP_Series006.tif
- Figure 5/D/MAX_Reslice of csc1_1BAP_Series004-2.tif
- Figure 5/D/MAX_Reslice of Ler_1BAP_Series002-1.tif
- Figure 5/D/MAX_Reslice of Ler0BAP.lif-Series008.tif
- Figure 5/D/MAX_Reslice of phbphvcna_1BAP-2.tif
- Figure 5/D/MAX_Reslice of phvphbcnaer 0BAP_Series003.tif
