# Supplementary material for: ARGONAUTE10 controls cell fate specification and formative cell divisions in the Arabidopsis root
Source: EMBO J. 2024 Apr 2;43(9):7. doi: 10.1038/s44318-024-00072-x (PMC11066080; doi:10.1038/s44318-024-00072-x)
Supplement: Supplementary file 13 — Source data Fig. 5 [file 44318_2024_72_MOESM13_ESM.zip › Figure 5/D/Cell count BAP.xlsx]

## Sheet: Hoja1
Col-0							csc1							Ler							phb phv cna er
Sample			Cell nr.	mean	sd		Sample			Cell nr.	mean	sd		Sample			Cell nr.	mean	sd		Sample			Cell nr.	mean	sd
Col-0_0_BAP - Series005			45	40.1429	3.80476		csc1_0_BAP - Series001			51	51.5	3.01662		Ler_0_BAP - Series008			39	37.1429	2.60951		phb_phv_cna_er_0_BAP - Series001			51	52.6	2.70185
Col-0_0_BAP - Series001			42				csc1_0_BAP - Series002			54				Ler_0_BAP - Series009			37				phb_phv_cna_er_0_BAP - Series003			50
Col-0_0_BAP - Series002			42	This image was not very clear			csc1_0_BAP - Series003			54				Ler_0_BAP - Series001			40				phb_phv_cna_er_0_BAP - Series004			57
Col-0_0_BAP - Series003			35				csc1_0_BAP - Series005			47				Ler_0_BAP - Series002			38				phb_phv_cna_er_0_BAP - Series005			52
Col-0_0_BAP - Series004			43				csc1_0_BAP - Series006			49				Ler_0_BAP - Series003			38				phb_phv_cna_er_0_BAP - Series006			53
Col-0_0_BAP - Series006			38				csc1_0_BAP - Series007			54				Ler_0_BAP - Series004			32
Col-0_0_BAP - Series007			36											Ler_0_BAP - Series005			36
Col-0_0,1_BAP - Series001			48	44.6667	5.31664		csc1_0,1_BAP - Series002			61	59.6667	2.16025		Ler_0,1_BAP - Series001			38	43.5	3.01662		phb_phv_cna_er_0,1_BAP - Series002			57	57.8333	2.2286
Col-0_0,1_BAP - Series002			53				csc1_0,1_BAP - Series001			57	Not very clear image			Ler_0,1_BAP - Series002			43				phb_phv_cna_er_0,1_BAP - Series003			61
Col-0_0,1_BAP - Series003			43				csc1_0,1_BAP - Series003			58				Ler_0,1_BAP - Series003			46				phb_phv_cna_er_0,1_BAP - Series004			60
Col-0_0,1_BAP - Series004			45				csc1_0,1_BAP - Series004			60	Not very clear image			Ler_0,1_BAP - Series004			46				phb_phv_cna_er_0,1_BAP - Series005			55
Col-0_0,1_BAP - Series005			41				csc1_0,1_BAP - Series005			59				Ler_0,1_BAP - Series005			43				phb_phv_cna_er_0,1_BAP - Series006			57
Col-0_0,1_BAP - Series006			38				csc1_0,1_BAP - Series006			63				Ler_0,1_BAP - Series006			45				phb_phv_cna_er_0,1_BAP - Series007			57
Col-0_1BAP - Series001			48	45	2.19089		csc1_1BAP - Series001			82	81.3333	3.55903		Ler_1BAP - Series001			33	33.5714	1.51186		phb_phv_cna_er_1BAP - Series001			84	82.6667	7.44759
Col-0_1BAP - Series003			46				csc1_1BAP - Series002			86	? Quite fuzzy			Ler_1BAP - Series002			36				phb_phv_cna_er_1BAP - Series002			89
Col-0_1BAP - Series004			46				csc1_1BAP - Series003			81				Ler_1BAP - Series003			31				phb_phv_cna_er_1BAP - Series003			73
Col-0_1BAP_2 - Series001			42				csc1_1BAP - Series004			82				Ler_1BAP - Series004			34				phb_phv_cna_er_1BAP - Series004			78
Col-0_1BAP_2 - Series002			43				csc1_1BAP - Series005			82				Ler_1BAP - Series005			33				phb_phv_cna_er_1BAP - Series005			93
Col-0_1BAP_2 - Series003			45				csc1_1BAP - Series006			75				Ler_1BAP - Series006			34				phb_phv_cna_er_1BAP - Series006			79
														Ler_1BAP - Series007			34
Col-0_10BAP - Series001			48	44.6	4.39318		csc1_10_BAP - Series004		a little bit fuzzy	92	77.8333	8.25631		Ler_10BAP - Series002			31	33.5	1.64317		phbphvcnaer_10BAP - Series002			106	94	15.346
Col-0_10BAP - Series002			46				csc1_10_BAP - Series005		a little bit fuzzy	78				Ler_10BAP - Series003		a little bit fuzzy	35				phbphvcnaer_10BAP - Series003			72
Col-0_10BAP - Series003			41				csc1_10_BAP - Series006			67				Ler_10BAP - Series004			34				phbphvcnaer_10BAP - Series004			?	too fuzzy
Col-0_10BAP - Series004			39				csc1_10_BAP - Series007			80				Ler_10BAP - Series005		a little bit fuzzy	32				phbphvcnaer_10BAP - Series005			90
Col-0_10BAP - Series005			49				csc1_10_BAP - Series008			74				Ler_10BAP - Series006		a little bit fuzzy	35				phbphvcnaer_10BAP - Series006			91	a little bit fuzzy
							csc1_10_BAP - Series009			76				Ler_10BAP - Series007		a little bit fuzzy	34				phbphvcnaer_10BAP - Series007			111
	MEANS
		0	0,1 BAP	1 BAP	10 BAP
	Col-0	40.1429	44.6667	45	44.6
	csc1	51.5	59.6667	81.3333	77.8333
	Ler	37.1429	43.5	33.5714	33.5
	phbphvcnaer	52.6	57.8333	82.6667	94
	SDs
		0	0,1 BAP	1 BAP	10 BAP
	Col-0	3.80476	5.31664	2.19089	4.39318
	csc1	3.01662	2.16025	3.55903	8.25631
	Ler	2.60951	3.01662	1.51186	1.64317
	phbphvcnaer	2.70185	2.2286	7.44759	15.346
