# Supplementary material for: ARGONAUTE10 controls cell fate specification and formative cell divisions in the Arabidopsis root
Source: EMBO J. 2024 Apr 2;43(9):7. doi: 10.1038/s44318-024-00072-x (PMC11066080; doi:10.1038/s44318-024-00072-x)
Supplement: Supplementary file 14 — Source data Fig. 6 [file 44318_2024_72_MOESM14_ESM.zip]

Archive with 13 entries (9 files):
- Figure 6/B-C/
- Figure 6/B-C/root length data.xlsx
- Figure 6/D-E/
- Figure 6/D-E/xylem cell numbers.xlsx
- Figure 6/F/
- Figure 6/F/MAX_Col-0.tif
- Figure 6/F/MAX_Reslice of Col-0.tif
- Figure 6/F/MAX_Reslice of sgo1_1long_xz.tif
- Figure 6/F/MAX_Reslice of sgo1_short_xz.tif
- Figure 6/F/MAX_sgo1_long.lif.tif
- Figure 6/F/MAX_sgo1_short.lif.tif
- Figure 6/G/
- Figure 6/G/vascular cell numbers.xlsx
