# Supplementary material for: ARGONAUTE10 controls cell fate specification and formative cell divisions in the Arabidopsis root
Source: EMBO J. 2024 Apr 2;43(9):7. doi: 10.1038/s44318-024-00072-x (PMC11066080; doi:10.1038/s44318-024-00072-x)
Supplement: Supplementary file 14 — Source data Fig. 6 [file 44318_2024_72_MOESM14_ESM.zip › Figure 6/B-C/root length data.xlsx]

## Sheet: root length
		root length in mm
					0Suc										1% Suc										3% Suc										4.5% SUC
																csc1			WT							csc1			WT							csc1			WTt
1/2 MS 5 days after germination						sgo1			WTt					1	20210401142157699_0001.jpg	15.374	1	20210401142157699_0001.jpg	8.865					1	20210401142157699_0002.jpg	5.079	1	20210401142157699_0002.jpg	9.14					1	20210401142157699_0002.jpg	4.814	1	20210401142157699_0002.jpg	8.828
				1	20210401142157699_0001.jpg	10.225	1	20210401142157699_0001.jpg	8.61					2	20210401142157699_0001.jpg	12.59	2	20210401142157699_0001.jpg	10.22					2	20210401142157699_0002.jpg	4.99	2	20210401142157699_0002.jpg	7.525					2	20210401142157699_0002.jpg	6.561	2	20210401142157699_0002.jpg	8.135
				2	20210401142157699_0001.jpg	13.333	2	20210401142157699_0001.jpg	9.847					3	20210401142157699_0001.jpg	14.619	3	20210401142157699_0001.jpg	7.916					3	20210401142157699_0002.jpg	7.872	3	20210401142157699_0002.jpg	8.098					3	20210401142157699_0002.jpg	8.868	3	20210401142157699_0002.jpg	6.595
				3	20210401142157699_0001.jpg	8.078	3	20210401142157699_0001.jpg	8.969					4	20210401142157699_0001.jpg	12.234	4	20210401142157699_0001.jpg	10.015					4	20210401142157699_0002.jpg	13.445	4	20210401142157699_0002.jpg	6.768					4	20210401142157699_0002.jpg	7.735	4	20210401142157699_0002.jpg	6.618
				4	20210401142157699_0001.jpg	12.09	4	20210401142157699_0001.jpg	9.22					5	20210401142157699_0001.jpg	14.9	5	20210401142157699_0001.jpg	11.369					5	20210401142157699_0002.jpg	13.119	5	20210401142157699_0002.jpg	9.825					5	20210401142157699_0002.jpg	10.601	5	20210401142157699_0002.jpg	8.403
				5	20210401142157699_0001.jpg	7.522	5	20210401142157699_0001.jpg	9.181					6	20210401142157699_0001.jpg	13.836	6	20210401142157699_0001.jpg	10.075					6	20210401142157699_0002.jpg	10.977	6	20210401142157699_0002.jpg	10.268					6	20210401142157699_0002.jpg	9.926	6	20210401142157699_0002.jpg	6.023
				6	20210401142157699_0001.jpg	14.489	6	20210401142157699_0001.jpg	9.369					7	20210401142157699_0001.jpg	15.358	7	20210401142157699_0001.jpg:6	10.075					7	20210401142157699_0002.jpg	10.851	7	20210401142157699_0002.jpg	8.459					7	20210401142157699_0002.jpg	9.683	7	20210401142157699_0002.jpg	8.523
				7	20210401142157699_0001.jpg	13.965	7	20210401142157699_0001.jpg	12.28					8	20210401142157699_0001.jpg	12.787	8	20210401142157699_0001.jpg	7.945					8	20210401142157699_0002.jpg	13.342	8	20210401142157699_0002.jpg	9.75					8	20210401142157699_0002.jpg	7.255	8	20210401142157699_0002.jpg	5.524
				8	20210401142157699_0001.jpg	14.32	8	20210401142157699_0001.jpg	8.26					9	20210401142157699_0001.jpg	15.334	9	20210401142157699_0001.jpg	9.868					9	20210401142157699_0002.jpg	12.138	9	20210401142157699_0002.jpg	7.351					9	20210401142157699_0002.jpg	8.185	9	20210401142157699_0002.jpg	5.709
				9	20210401142157699_0001.jpg	6.58	9	20210401142157699_0001.jpg	7.305					10	20210401142157699_0001.jpg	14.029	10	20210401142157699_0001.jpg	10.134					10	20210401142157699_0002.jpg	9.322	10	20210401142157699_0002.jpg	11.631					10	20210401142157699_0002.jpg	7.933	10	20210401142157699_0002.jpg	4.783
				10	20210401142157699_0001.jpg	5.856	10	20210401142157699_0001.jpg	6.819					11	20210401142157699_0001.jpg	14.089	11	20210401142157699_0001.jpg	10.895					11	20210401142157699_0002.jpg	11.401	11	20210401142157699_0002.jpg	9.436					11	20210401142157699_0002.jpg	6.023	11	20210401142157699_0002.jpg	6.852
				11	20210401142157699_0001.jpg	12.395	11	20210401142157699_0001.jpg	10.483					12	20210401142157699_0001.jpg	13.787	12	20210401142157699_0001.jpg	9.988					12	20210401142157699_0002.jpg	11.538	12	20210401142157699_0002.jpg	9.396					12	20210401142157699_0002.jpg	8.273	12	20210401142157699_0002.jpg	8.201
				12	20210401142157699_0001.jpg	9.169	12	20210401142157699_0001.jpg	3.282					13	20210401142157699_0001.jpg	12.317	13	20210401142157699_0001.jpg	8.73					13	20210401142157699_0002.jpg	8.763	13	20210401142157699_0002.jpg	10.02					13	20210401142157699_0002.jpg	8.579	13	20210401142157699_0002.jpg	3.093
				13	20210401142157699_0001.jpg	3.957	13	20210401142157699_0001.jpg	11.7					14	20210401142157699_0001.jpg	13.46	14	20210401142157699_0001.jpg	10.171					14	20210401142157699_0002.jpg	8.021	14	20210401142157699_0002.jpg	9.572					14	20210401142157699_0002.jpg:34	8.579	14	20210401142157699_0002.jpg	7.569
				14	20210401142157699_0001.jpg	7.588	14	20210401142157699_0001.jpg	7.882					15	20210401142157699_0001.jpg	13.034	15	20210401142157699_0001.jpg	7.823					15	20210401142157699_0002.jpg	14.845	15	20210401142157699_0002.jpg	6.639					15	20210401142157699_0002.jpg	7.351	15	20210401142157699_0002.jpg	7.337
				15	20210401142157699_0001.jpg	12.436	15	20210401142157699_0001.jpg	8.622					16	20210401142157699_0001.jpg	13.648	16	20210401142157699_0001.jpg	8.844					16	20210401142157699_0002.jpg	13.91	16	20210401142157699_0002.jpg	6.052					16	20210401142157699_0002.jpg	7.439	16	20210401142157699_0002.jpg	7.418
				16	20210401142157699_0001.jpg	11.161	16	20210401142157699_0001.jpg	4.906					17	20210401142157699_0001.jpg	11.867	17	20210401142157699_0001.jpg	10.592					17	20210401142157699_0002.jpg	7.602	17	20210401142157699_0002.jpg	5.579					17	20210401142157699_0002.jpg	11.409	17	20210401142157699_0002.jpg	10.07
				17	20210401142157699_0001.jpg	13.296	17	20210401142157699_0001.jpg	8.125					18	20210401142157699_0001.jpg	16.499	18	20210401142157699_0001.jpg	11.938					18	20210401142157699_0002.jpg	8.28	18	20210401142157699_0002.jpg	8.604					18	20210401142157699_0002.jpg	12.819	18	20210401142157699_0002.jpg	6.927
				18	20210401142157699_0001.jpg	9.799	18	20210401142157699_0001.jpg	7.85					19	20210401142157699_0001.jpg	13.71	19	20210401142157699_0001.jpg	8.226					19	20210401142157699_0002.jpg	10.904	19	20210401142157699_0002.jpg	11.093					19	20210401142157699_0002.jpg	15.383	19	20210401142157699_0002.jpg	6.187
				19	20210401142157699_0001.jpg	9.95	19	20210401142157699_0001.jpg	10.701					20	20210401142157699_0001.jpg	12.647	20	20210401142157699_0001.jpg	3.496					20	20210401142157699_0002.jpg	4.869	20	20210401142157699_0002.jpg	9.365					20	20210401142157699_0002.jpg	14.743	20	20210401142157699_0002.jpg	8.418
				20	20210401142157699_0001.jpg	5.39	20	20210401142157699_0001.jpg	7.968					21	20210401142157699_0001.jpg	14.883	21	20210401142157699_0001.jpg	8.502					21	20210401142157699_0002.jpg	4.42	21	20210401142157699_0002.jpg	5.552					21	20210401142157699_0002.jpg	12.637	21	20210401142157699_0002.jpg	5.645
				21	20210401142157699_0001.jpg	10.925	21	20210401142157699_0001.jpg	7.091					22	20210401142157699_0001.jpg	12.078	22	20210401142157699_0001.jpg	11.275					22	20210401142157699_0002.jpg	3.727	22	20210401142157699_0002.jpg	4.814					22	20210401142157699_0002.jpg	13.096	22	20210401142157699_0002.jpg	5.85
				22	20210401142157699_0001.jpg	8.738	22	20210401142157699_0001.jpg	6.87					23	20210401142157699_0001.jpg	15.485	23	20210401142157699_0001.jpg	11.528					23	20210401142157699_0002.jpg	4.56	23	20210401142157699_0002.jpg	6.561					23	20210401142157699_0002.jpg	5.62	23	20210401142157699_0002.jpg	7.889
				23	20210401142157699_0001.jpg	8.893	23	20210401142157699_0001.jpg	9.767					24	20210401142157699_0001.jpg	10.453	24	20210401142157699_0001.jpg	8.984					24	20210401142157699_0002.jpg	8.425	24	20210401142157699_0002.jpg	8.868					24	20210401142157699_0002.jpg	6.579	24	20210401142157699_0002.jpg	7.228
				24	20210401142157699_0001.jpg	10.276	24	20210401142157699_0001.jpg	10.655					25	20210401142157699_0001.jpg	11								25	20210401142157699_0002.jpg	7.56	25	20210401142157699_0002.jpg	7.735					25	20210401142157699_0002.jpg	10.89	25	20210401142157699_0002.jpg	5.587
				25	20210401142157699_0001.jpg	10.58	25	20210401142157699_0001.jpg	9.957					26	20210401142157699_0001.jpg	12.62								26	20210401142157699_0002.jpg	9.063	26	20210401142157699_0002.jpg	10.601					26	20210401142157699_0002.jpg	11.904	26	20210401142157699_0002.jpg	8.339
				26	20210401142157699_0001.jpg	5.694								27	20210401142157699_0001.jpg	14.814								27	20210401142157699_0002.jpg	6.285	27	20210401142157699_0002.jpg	9.926					27	20210401142157699_0002.jpg	10.348	27	20210401142157699_0002.jpg	3.363
				27	20210401142157699_0001.jpg	6.171								28	20210401142157699_0001.jpg	10.473								28	20210401142157699_0002.jpg	7.364	28	20210401142157699_0002.jpg	9.683					28	20210401142157699_0002.jpg	4.089	28	20210401142157699_0002.jpg	8.803
				28	20210401142157699_0001.jpg:27	6.171								29	20210401142157699_0001.jpg:27	14.814								29	20210401142157699_0002.jpg	7.5	29	20210401142157699_0002.jpg	7.255					29	20210401142157699_0002.jpg	7.005	29	20210401142157699_0002.jpg	4.728
				29	20210401142157699_0001.jpg	10.713								30	20210401142157699_0001.jpg	11.422								30	20210401142157699_0002.jpg	10.302	30	20210401142157699_0002.jpg	8.185					30	20210401142157699_0002.jpg	15.484	30	20210401142157699_0002.jpg	8.636
				30	20210401142157699_0001.jpg	14.742								31	20210401142157699_0001.jpg	11.47								31	20210401142157699_0002.jpg	7.756	31	20210401142157699_0002.jpg	7.933					31	20210401142157699_0002.jpg	8.981	31	20210401142157699_0002.jpg	6.206
				31	20210401142157699_0001.jpg	6.588								32	20210401142157699_0001.jpg	13.645								32	20210401142157699_0002.jpg	13.517	32	20210401142157699_0002.jpg	6.023					32	20210401142157699_0002.jpg	10.458	32	20210401142157699_0002.jpg	6.957
				32	20210401142157699_0001.jpg	13.496								33	20210401142157699_0001.jpg	13.535								33	20210401142157699_0002.jpg	6.157	33	20210401142157699_0002.jpg	8.273					33	20210401142157699_0002.jpg	12.768	33	20210401142157699_0002.jpg	8.257
				33	20210401142157699_0001.jpg	12.382								34	20210401142157699_0001.jpg	14.235								34	20210401142157699_0002.jpg	6.197	34	20210401142157699_0002.jpg	8.579					34	20210401142157699_0002.jpg	6.36	34	20210401142157699_0002.jpg	5.541
				34	20210401142157699_0001.jpg	14.139								35	20210401142157699_0001.jpg	12.31								35	20210401142157699_0002.jpg	8.624	35	20210401142157699_0002.jpg:34	8.579					35	20210401142157699_0002.jpg	3.102	35	20210401142157699_0002.jpg	5.925
				35	20210401142157699_0001.jpg	3.012																		36	20210401142157699_0002.jpg	4.782	36	20210401142157699_0002.jpg	7.351					36	20210401142157699_0002.jpg	11.784	36	20210401142157699_0002.jpg	9.752
				36	20210401142157699_0001.jpg	10.027																		37	20210401142157699_0002.jpg	15.774											37	20210401142157699_0002.jpg	10.564
				37	20210401142157699_0001.jpg	9.14																		38	20210401142157699_0002.jpg	6.71
				38	20210401142157699_0001.jpg	13.149																		39	20210401142157699_0002.jpg	9.259
				39	20210401142157699_0001.jpg	10.606																		40	20210401142157699_0002.jpg	12.241
																								41	20210401142157699_0002.jpg	14.198
																								42	20210401142157699_0002.jpg	17.128
																								43	20210401142157699_0002.jpg	8.856
																								44	20210401142157699_0002.jpg	8.299
																								45	20210401142157699_0002.jpg	6.138
																								46	20210401142157699_0002.jpg	13.226
																								47	20210401142157699_0002.jpg	15.682
																								48	20210401142157699_0002.jpg	6.182
																								49	20210401142157699_0002.jpg	12.787

## Sheet: Kernel date
		sgo1 1		WT 1		csc1 3		WT 3
		AMC Kernel density ver 1.0e		AMC Kernel density ver 1.0e		AMC Kernel density ver 1.0e		AMC Kernel density ver 1.0e
		Used hOpt = .67080011196104		Used hOpt = .690076427787771		Used hOpt = 1.43456256680123		Used hOpt = .727737046795931
		Plot Range		Plot Range		Plot Range		Plot Range
		Start:	8.4406	Start:	1.42577	Start:	-0.576688	Start:	2.63079
		End:	18.5114	End:	14.0082	End:	21.4317	End:	13.8142
		Step:	0.0394933	Step:	0.049343	Step:	0.0863074	Step:	0.0438566
		Kernel estimate		Kernel estimate		Kernel estimate		Kernel estimate
		X	Y	X	Y	X	Y	X	Y
		8.4406	0.000374582	1.42577	0.000267594	-0.576688	0.000100944	2.63079	0.000178694
		8.48009	0.00044739	1.47511	0.000330771	-0.49038	0.00012251	2.67465	0.000214476
		8.51959	0.000532556	1.52446	0.000406778	-0.404073	0.000148209	2.7185	0.000256549
		8.55908	0.000631811	1.5738	0.000497699	-0.317766	0.000178728	2.76236	0.000305836
		8.59857	0.000747058	1.62314	0.000605838	-0.231458	0.000214846	2.80622	0.000363365
		8.63807	0.00088038	1.67249	0.000733712	-0.145151	0.000257446	2.85007	0.000430267
		8.67756	0.00103404	1.72183	0.000884044	-0.0588436	0.000307519	2.89393	0.000507788
		8.71705	0.00121049	1.77117	0.00105975	0.0274638	0.000366173	2.93778	0.000597287
		8.75655	0.00141235	1.82051	0.00126389	0.113771	0.000434646	2.98164	0.000700244
		8.79604	0.00164243	1.86986	0.00149967	0.200078	0.000514307	3.0255	0.000818257
		8.83553	0.00190369	1.9192	0.00177037	0.286386	0.00060667	3.06935	0.000953043
		8.87503	0.00219927	1.96854	0.00207926	0.372693	0.000713392	3.11321	0.00110644
		8.91452	0.00253243	2.01789	0.0024296	0.459001	0.000836285	3.15707	0.0012804
		8.95401	0.00290654	2.06723	0.00282449	0.545308	0.000977315	3.20092	0.00147699
		8.99351	0.00332507	2.11657	0.00326682	0.631615	0.00113861	3.24478	0.00169838
		9.033	0.00379155	2.16592	0.00375915	0.717923	0.00132244	3.28864	0.00194683
		9.07249	0.00430954	2.21526	0.00430362	0.80423	0.00153125	3.33249	0.00222469
		9.11199	0.00488258	2.2646	0.00490182	0.890537	0.00176762	3.37635	0.00253439
		9.15148	0.00551416	2.31394	0.00555469	0.976845	0.00203426	3.42021	0.00287841
		9.19097	0.00620764	2.36329	0.00626243	1.06315	0.00233403	3.46406	0.00325928
		9.23047	0.00696627	2.41263	0.00702433	1.14946	0.00266988	3.50792	0.00367954
		9.26996	0.00779306	2.46197	0.00783875	1.23577	0.00304486	3.55178	0.00414177
		9.30945	0.00869079	2.51132	0.00870298	1.32207	0.00346211	3.59563	0.0046485
		9.34895	0.00966191	2.56066	0.00961322	1.40838	0.00392477	3.63949	0.00520225
		9.38844	0.0107085	2.61	0.0105645	1.49469	0.00443604	3.68335	0.00580548
		9.42793	0.0118323	2.65935	0.0115507	1.581	0.00499907	3.7272	0.00646059
		9.46743	0.0130345	2.70869	0.0125646	1.6673	0.00561696	3.77106	0.00716984
		9.50692	0.0143158	2.75803	0.0135978	1.75361	0.00629272	3.81492	0.00793542
		9.54641	0.0156765	2.80737	0.0146408	1.83992	0.00702921	3.85877	0.00875935
		9.58591	0.0171161	2.85672	0.0156836	1.92623	0.00782913	3.90263	0.00964351
		9.6254	0.0186337	2.90606	0.0167148	2.01253	0.00869491	3.94649	0.0105896
		9.66489	0.0202277	2.9554	0.0177231	2.09884	0.00962876	3.99034	0.0115991
		9.70439	0.0218961	3.00475	0.0186963	2.18515	0.0106325	4.0342	0.0126734
		9.74388	0.0236361	3.05409	0.0196224	2.27145	0.0117077	4.07806	0.0138134
		9.78337	0.0254443	3.10343	0.0204894	2.35776	0.0128554	4.12191	0.0150201
		9.82287	0.0273171	3.15277	0.0212855	2.44407	0.0140762	4.16577	0.0162941
		9.86236	0.02925	3.20212	0.0219998	2.53038	0.0153703	4.20962	0.0176356
		9.90185	0.0312384	3.25146	0.0226221	2.61668	0.0167374	4.25348	0.0190448
		9.94135	0.0332772	3.3008	0.0231434	2.70299	0.0181766	4.29734	0.0205215
		9.98084	0.0353611	3.35015	0.023556	2.7893	0.0196865	4.34119	0.0220652
		10.0203	0.0374843	3.39949	0.0238536	2.87561	0.0212651	4.38505	0.0236753
		10.0598	0.0396414	3.44883	0.0240318	2.96191	0.0229098	4.42891	0.0253506
		10.0993	0.0418266	3.49818	0.0240879	3.04822	0.0246177	4.47276	0.0270899
		10.1388	0.0440342	3.54752	0.024021	3.13453	0.026385	4.51662	0.0288917
		10.1783	0.0462589	3.59686	0.0238321	3.22084	0.0282078	4.56048	0.030754
		10.2178	0.0484955	3.6462	0.0235241	3.30714	0.0300814	4.60433	0.0326748
		10.2573	0.0507393	3.69555	0.0231017	3.39345	0.032001	4.64819	0.0346516
		10.2968	0.052986	3.74489	0.0225712	3.47976	0.033961	4.69205	0.0366818
		10.3363	0.0552317	3.79423	0.0219404	3.56607	0.0359561	4.7359	0.0387624
		10.3758	0.0574734	3.84358	0.0212184	3.65237	0.0379802	4.77976	0.0408901
		10.4153	0.0597086	3.89292	0.0204156	3.73868	0.0400274	4.82362	0.0430615
		10.4548	0.0619356	3.94226	0.019543	3.82499	0.0420916	4.86747	0.0452729
		10.4943	0.0641533	3.99161	0.0186122	3.91129	0.0441668	4.91133	0.0475204
		10.5337	0.0663617	4.04095	0.0176354	3.9976	0.046247	4.95519	0.0497998
		10.5732	0.0685612	4.09029	0.0166247	4.08391	0.0483263	4.99904	0.0521067
		10.6127	0.0707532	4.13963	0.0155919	4.17022	0.0503992	5.0429	0.0544368
		10.6522	0.0729398	4.18898	0.0145488	4.25652	0.0524603	5.08676	0.0567853
		10.6917	0.0751239	4.23832	0.0135062	4.34283	0.0545049	5.13061	0.0591476
		10.7312	0.0773088	4.28766	0.0124744	4.42914	0.0565284	5.17447	0.0615189
		10.7707	0.0794986	4.33701	0.0114627	4.51545	0.0585269	5.21833	0.0638946
		10.8102	0.0816977	4.38635	0.0104793	4.60175	0.0604969	5.26218	0.0662698
		10.8497	0.0839111	4.43569	0.0095315	4.68806	0.0624355	5.30604	0.0686399
		10.8892	0.086144	4.48504	0.00862525	4.77437	0.0643403	5.3499	0.0710006
		10.9287	0.0884016	4.53438	0.00776544	4.86068	0.0662096	5.39375	0.0733474
		10.9682	0.0906895	4.58372	0.0069558	4.94698	0.068042	5.43761	0.0756764
		11.0077	0.093013	4.63306	0.00619894	5.03329	0.0698368	5.48147	0.0779839
		11.0472	0.0953773	4.68241	0.00549648	5.1196	0.0715938	5.52532	0.0802664
		11.0867	0.0977873	4.73175	0.00484905	5.20591	0.0733131	5.56918	0.082521
		11.1261	0.100247	4.78109	0.00425648	5.29221	0.0749952	5.61303	0.0847451
		11.1656	0.102761	4.83044	0.00371781	5.37852	0.0766409	5.65689	0.0869368
		11.2051	0.105333	4.87978	0.00323152	5.46483	0.0782513	5.70075	0.0890944
		11.2446	0.107964	4.92912	0.00279555	5.55113	0.0798276	5.7446	0.091217
		11.2841	0.110656	4.97846	0.00240746	5.63744	0.081371	5.78846	0.0933041
		11.3236	0.11341	5.02781	0.00206458	5.72375	0.0828826	5.83232	0.0953559
		11.3631	0.116226	5.07715	0.00176404	5.81006	0.0843635	5.87617	0.0973729
		11.4026	0.119102	5.12649	0.00150294	5.89636	0.0858145	5.92003	0.0993564
		11.4421	0.122036	5.17584	0.00127845	5.98267	0.087236	5.96389	0.101308
		11.4816	0.125023	5.22518	0.00108785	6.06898	0.0886283	6.00774	0.10323
		11.5211	0.12806	5.27452	0.000928633	6.15529	0.0899909	6.0516	0.105125
		11.5606	0.13114	5.32387	0.000798605	6.24159	0.091323	6.09546	0.106997
		11.6001	0.134256	5.37321	0.000695925	6.3279	0.0926233	6.13931	0.108848
		11.6396	0.137401	5.42255	0.000619178	6.41421	0.0938896	6.18317	0.110682
		11.6791	0.140565	5.47189	0.000567434	6.50052	0.0951194	6.22703	0.112503
		11.7185	0.143739	5.52124	0.000540303	6.58682	0.0963095	6.27088	0.114316
		11.758	0.146912	5.57058	0.000537995	6.67313	0.097456	6.31474	0.116125
		11.7975	0.150073	5.61992	0.000561367	6.75944	0.0985546	6.3586	0.117933
		11.837	0.153211	5.66927	0.000611979	6.84574	0.0996004	6.40245	0.119745
		11.8765	0.156315	5.71861	0.000692152	6.93205	0.100588	6.44631	0.121564
		11.916	0.159373	5.76795	0.000805014	7.01836	0.101512	6.49017	0.123396
		11.9555	0.162373	5.8173	0.000954557	7.10467	0.102366	6.53402	0.125243
		11.995	0.165304	5.86664	0.00114568	7.19097	0.103144	6.57788	0.127109
		12.0345	0.168156	5.91598	0.00138426	7.27728	0.10384	6.62174	0.128997
		12.074	0.17092	5.96532	0.00167715	7.36359	0.104448	6.66559	0.130908
		12.1135	0.173586	6.01467	0.00203225	7.4499	0.104962	6.70945	0.132846
		12.153	0.176146	6.06401	0.0024585	7.5362	0.105376	6.75331	0.134812
		12.1925	0.178595	6.11335	0.00296592	7.62251	0.105685	6.79716	0.136807
		12.232	0.180927	6.1627	0.00356555	7.70882	0.105886	6.84102	0.138832
		12.2715	0.18314	6.21204	0.00426947	7.79513	0.105973	6.88487	0.140887
		12.3109	0.18523	6.26138	0.00509069	7.88143	0.105944	6.92873	0.142971
		12.3504	0.187199	6.31073	0.0060431	7.96774	0.105798	6.97259	0.145083
		12.3899	0.189047	6.36007	0.00714132	8.05405	0.105532	7.01644	0.147222
		12.4294	0.190777	6.40941	0.00840058	8.14036	0.105148	7.0603	0.149387
		12.4689	0.192395	6.45875	0.00983648	8.22666	0.104646	7.10416	0.151574
		12.5084	0.193906	6.5081	0.0114648	8.31297	0.10403	7.14801	0.15378
		12.5479	0.195317	6.55744	0.0133014	8.39928	0.103301	7.19187	0.156003
		12.5874	0.196637	6.60678	0.0153615	8.48558	0.102467	7.23573	0.158238
		12.6269	0.197874	6.65613	0.0176597	8.57189	0.101531	7.27958	0.160481
		12.6664	0.19904	6.70547	0.0202098	8.6582	0.100501	7.32344	0.162728
		12.7059	0.200145	6.75481	0.0230241	8.74451	0.0993859	7.3673	0.164975
		12.7454	0.201198	6.80415	0.0261129	8.83081	0.0981932	7.41115	0.167215
		12.7849	0.20221	6.8535	0.0294849	8.91712	0.0969331	7.45501	0.169445
		12.8244	0.203192	6.90284	0.0331458	9.00343	0.0956155	7.49887	0.171658
		12.8639	0.204152	6.95218	0.037099	9.08974	0.0942513	7.54272	0.17385
		12.9033	0.205099	7.00153	0.0413445	9.17604	0.0928516	7.58658	0.176015
		12.9428	0.206041	7.05087	0.0458791	9.26235	0.0914276	7.63044	0.178147
		12.9823	0.206982	7.10021	0.050696	9.34866	0.0899906	7.67429	0.180241
		13.0218	0.207928	7.14956	0.0557847	9.43497	0.0885519	7.71815	0.182293
		13.0613	0.208881	7.1989	0.0611312	9.52127	0.0871223	7.76201	0.184297
		13.1008	0.209843	7.24824	0.0667175	9.60758	0.0857124	7.80586	0.186249
		13.1403	0.210813	7.29758	0.072522	9.69389	0.0843321	7.84972	0.188144
		13.1798	0.211788	7.34693	0.0785197	9.78019	0.0829908	7.89358	0.189979
		13.2193	0.212765	7.39627	0.0846822	9.8665	0.0816971	7.93743	0.19175
		13.2588	0.213738	7.44561	0.0909784	9.95281	0.0804588	7.98129	0.193453
		13.2983	0.214701	7.49496	0.0973743	10.0391	0.0792825	8.02515	0.195088
		13.3378	0.215646	7.5443	0.103834	10.1254	0.0781741	8.069	0.196651
		13.3773	0.216563	7.59364	0.110321	10.2117	0.0771384	8.11286	0.198142
		13.4168	0.217444	7.64299	0.116795	10.298	0.0761793	8.15672	0.199559
		13.4563	0.218277	7.69233	0.123218	10.3843	0.0752994	8.20057	0.200903
		13.4957	0.219054	7.74167	0.129551	10.4707	0.0745005	8.24443	0.202173
		13.5352	0.219762	7.79101	0.135756	10.557	0.0737833	8.28828	0.20337
		13.5747	0.220394	7.84036	0.141796	10.6433	0.0731477	8.33214	0.204496
		13.6142	0.220939	7.8897	0.147636	10.7296	0.0725924	8.376	0.205552
		13.6537	0.22139	7.93904	0.153244	10.8159	0.0721154	8.41985	0.206539
		13.6932	0.221738	7.98839	0.15859	10.9022	0.0717142	8.46371	0.207459
		13.7327	0.221979	8.03773	0.163648	10.9885	0.071385	8.50757	0.208313
		13.7722	0.222106	8.08707	0.168397	11.0748	0.0711238	8.55142	0.209104
		13.8117	0.222118	8.13642	0.172819	11.1611	0.0709258	8.59528	0.209832
		13.8512	0.222011	8.18576	0.176902	11.2474	0.0707859	8.63914	0.210498
		13.8907	0.221785	8.2351	0.180638	11.3337	0.0706982	8.68299	0.211103
		13.9302	0.221442	8.28444	0.184026	11.42	0.0706568	8.72685	0.211646
		13.9697	0.220982	8.33379	0.187069	11.5063	0.0706553	8.77071	0.212126
		14.0092	0.22041	8.38313	0.189776	11.5926	0.070687	8.81456	0.21254
		14.0487	0.219729	8.43247	0.192161	11.679	0.0707451	8.85842	0.212885
		14.0881	0.218945	8.48182	0.194244	11.7653	0.0708226	8.90228	0.213157
		14.1276	0.218062	8.53116	0.196052	11.8516	0.0709124	8.94613	0.213352
		14.1671	0.217086	8.5805	0.197613	11.9379	0.0710076	8.98999	0.213462
		14.2066	0.216022	8.62985	0.198963	12.0242	0.0711009	9.03385	0.21348
		14.2461	0.214878	8.67919	0.200139	12.1105	0.0711855	9.0777	0.213398
		14.2856	0.213656	8.72853	0.201183	12.1968	0.0712544	9.12156	0.213208
		14.3251	0.212362	8.77787	0.202138	12.2831	0.071301	9.16542	0.212898
		14.3646	0.210999	8.82722	0.203049	12.3694	0.0713187	9.20927	0.212459
		14.4041	0.209571	8.87656	0.203961	12.4557	0.0713014	9.25313	0.21188
		14.4436	0.208077	8.9259	0.204917	12.542	0.0712431	9.29699	0.211151
		14.4831	0.20652	8.97525	0.205961	12.6283	0.0711385	9.34084	0.21026
		14.5226	0.204897	9.02459	0.207129	12.7146	0.0709823	9.3847	0.209197
		14.5621	0.203207	9.07393	0.208456	12.801	0.0707701	9.42856	0.207953
		14.6016	0.201446	9.12327	0.20997	12.8873	0.0704978	9.47241	0.206519
		14.6411	0.199611	9.17262	0.211694	12.9736	0.0701618	9.51627	0.204886
		14.6805	0.197696	9.22196	0.21364	13.0599	0.0697592	9.56013	0.203049
		14.72	0.195696	9.2713	0.215816	13.1462	0.0692879	9.60398	0.201002
		14.7595	0.193603	9.32065	0.218217	13.2325	0.0687463	9.64784	0.198742
		14.799	0.19141	9.36999	0.220833	13.3188	0.0681333	9.69169	0.196268
		14.8385	0.189111	9.41933	0.223643	13.4051	0.0674488	9.73555	0.19358
		14.878	0.186699	9.46868	0.226615	13.4914	0.0666932	9.77941	0.190681
		14.9175	0.184166	9.51802	0.229714	13.5777	0.0658677	9.82326	0.187576
		14.957	0.181506	9.56736	0.232894	13.664	0.064974	9.86712	0.184271
		14.9965	0.178715	9.6167	0.236104	13.7503	0.0640145	9.91098	0.180774
		15.036	0.175788	9.66605	0.239287	13.8366	0.0629922	9.95483	0.177098
		15.0755	0.172722	9.71539	0.242384	13.9229	0.0619106	9.99869	0.173254
		15.115	0.169515	9.76473	0.245334	14.0093	0.0607736	10.0425	0.169256
		15.1545	0.166167	9.81408	0.248075	14.0956	0.0595856	10.0864	0.16512
		15.194	0.16268	9.86342	0.250548	14.1819	0.0583513	10.1303	0.160863
		15.2335	0.159056	9.91276	0.252695	14.2682	0.0570756	10.1741	0.156502
		15.2729	0.1553	9.96211	0.254467	14.3545	0.0557638	10.218	0.152056
		15.3124	0.15142	10.0114	0.255816	14.4408	0.054421	10.2618	0.147544
		15.3519	0.147423	10.0608	0.256706	14.5271	0.0530526	10.3057	0.142986
		15.3914	0.14332	10.1101	0.257107	14.6134	0.0516637	10.3495	0.138399
		15.4309	0.13912	10.1595	0.256999	14.6997	0.0502596	10.3934	0.133803
		15.4704	0.134838	10.2088	0.25637	14.786	0.0488452	10.4373	0.129217
		15.5099	0.130487	10.2582	0.255219	14.8723	0.0474252	10.4811	0.124656
		15.5494	0.126081	10.3075	0.253553	14.9586	0.0460042	10.525	0.120137
		15.5889	0.121637	10.3568	0.251389	15.0449	0.0445863	10.5688	0.115677
		15.6284	0.117169	10.4062	0.24875	15.1313	0.0431753	10.6127	0.111287
		15.6679	0.112694	10.4555	0.245667	15.2176	0.0417746	10.6565	0.10698
		15.7074	0.108229	10.5049	0.242175	15.3039	0.0403875	10.7004	0.102768
		15.7469	0.103788	10.5542	0.238315	15.3902	0.0390166	10.7443	0.0986585
		15.7864	0.0993884	10.6036	0.23413	15.4765	0.0376641	10.7881	0.0946598
		15.8259	0.0950437	10.6529	0.229663	15.5628	0.0363322	10.832	0.0907774
		15.8653	0.0907684	10.7022	0.22496	15.6491	0.0350223	10.8758	0.0870156
		15.9048	0.0865751	10.7516	0.220062	15.7354	0.0337358	10.9197	0.0833772
		15.9443	0.0824759	10.8009	0.21501	15.8217	0.0324737	10.9635	0.0798636
		15.9838	0.078481	10.8503	0.209843	15.908	0.0312366	11.0074	0.0764746
		16.0233	0.0745995	10.8996	0.204592	15.9943	0.030025	11.0512	0.0732092
		16.0628	0.0708392	10.949	0.199287	16.0806	0.0288393	11.0951	0.070065
		16.1023	0.0672061	10.9983	0.193952	16.1669	0.0276794	11.139	0.067039
		16.1418	0.0637051	11.0477	0.188604	16.2532	0.0265455	11.1828	0.0641273
		16.1813	0.0603394	11.097	0.183259	16.3396	0.0254372	11.2267	0.0613253
		16.2208	0.0571108	11.1463	0.177925	16.4259	0.0243545	11.2705	0.0586282
		16.2603	0.0540202	11.1957	0.172607	16.5122	0.023297	11.3144	0.0560308
		16.2998	0.0510668	11.245	0.167307	16.5985	0.0222644	11.3582	0.0535276
		16.3393	0.0482489	11.2944	0.162024	16.6848	0.0212566	11.4021	0.0511132
		16.3788	0.045564	11.3437	0.156754	16.7711	0.0202732	11.446	0.0487824
		16.4183	0.0430086	11.3931	0.151493	16.8574	0.0193141	11.4898	0.0465301
		16.4577	0.0405785	11.4424	0.146236	16.9437	0.018379	11.5337	0.0443514
		16.4972	0.038269	11.4917	0.140976	17.03	0.0174678	11.5775	0.0422419
		16.5367	0.036075	11.5411	0.13571	17.1163	0.0165804	11.6214	0.0401976
		16.5762	0.0339912	11.5904	0.130433	17.2026	0.015717	11.6652	0.0382148
		16.6157	0.0320119	11.6398	0.125146	17.2889	0.0148774	11.7091	0.0362907
		16.6552	0.0301317	11.6891	0.119848	17.3752	0.0140618	11.753	0.0344226
		16.6947	0.028345	11.7385	0.114542	17.4615	0.0132704	11.7968	0.0326084
		16.7342	0.0266465	11.7878	0.109233	17.5479	0.0125033	11.8407	0.0308465
		16.7737	0.0250311	11.8371	0.103929	17.6342	0.0117607	11.8845	0.029136
		16.8132	0.0234941	11.8865	0.0986403	17.7205	0.011043	11.9284	0.0274759
		16.8527	0.0220308	11.9358	0.0933785	17.8068	0.0103503	11.9722	0.0258661
		16.8922	0.0206373	11.9852	0.0881574	17.8931	0.00968279	12.0161	0.0243065
		16.9317	0.0193098	12.0345	0.0829923	17.9794	0.00904081	12.0599	0.0227973
		16.9712	0.0180449	12.0839	0.0778993	18.0657	0.00842449	12.1038	0.0213391
		17.0107	0.0168397	12.1332	0.0728954	18.152	0.007834	12.1477	0.0199324
		17.0501	0.0156917	12.1825	0.0679975	18.2383	0.00726942	12.1915	0.018578
		17.0896	0.0145984	12.2319	0.0632225	18.3246	0.00673082	12.2354	0.0172766
		17.1291	0.0135579	12.2812	0.0585866	18.4109	0.00621817	12.2792	0.0160288
		17.1686	0.0125686	12.3306	0.0541049	18.4972	0.00573138	12.3231	0.0148354
		17.2081	0.0116288	12.3799	0.0497915	18.5835	0.00527028	12.3669	0.0136969
		17.2476	0.0107373	12.4293	0.0456586	18.6699	0.00483464	12.4108	0.0126136
		17.2871	0.00989283	12.4786	0.0417167	18.7562	0.00442412	12.4547	0.0115858
		17.3266	0.00909434	12.5279	0.0379745	18.8425	0.00403832	12.4985	0.0106134
		17.3661	0.00834078	12.5773	0.0344384	18.9288	0.00367676	12.5424	0.00969619
		17.4056	0.00763113	12.6266	0.0311128	19.0151	0.00333886	12.5862	0.00883376
		17.4451	0.00696438	12.676	0.0280002	19.1014	0.003024	12.6301	0.00802538
		17.4846	0.00633949	12.7253	0.0251007	19.1877	0.00273146	12.6739	0.00727012
		17.5241	0.00575537	12.7747	0.0224128	19.274	0.00246049	12.7178	0.0065668
		17.5636	0.00521086	12.824	0.019933	19.3603	0.00221025	12.7617	0.00591406
		17.6031	0.00470475	12.8733	0.0176562	19.4466	0.00197988	12.8055	0.00531033
		17.6425	0.00423574	12.9227	0.015576	19.5329	0.00176847	12.8494	0.00475383
		17.682	0.00380246	12.972	0.0136846	19.6192	0.00157508	12.8932	0.00424267
		17.7215	0.00340346	13.0214	0.0119732	19.7055	0.00139873	12.9371	0.00377481
		17.761	0.00303724	13.0707	0.0104322	19.7918	0.00123846	12.9809	0.00334808
		17.8005	0.00270222	13.1201	0.00905139	19.8782	0.00109328	13.0248	0.00296028
		17.84	0.00239678	13.1694	0.00782014	19.9645	0.000962203	13.0686	0.00260911
		17.8795	0.00211928	13.2187	0.00672762	20.0508	0.000844262	13.1125	0.00229226
		17.919	0.00186803	13.2681	0.00576293	20.1371	0.000738499	13.1564	0.00200743
		17.9585	0.00164137	13.3174	0.00491527	20.2234	0.00064398	13.2002	0.0017523
		17.998	0.00143761	13.3668	0.0041741	20.3097	0.000559802	13.2441	0.00152462
		18.0375	0.0012551	13.4161	0.0035292	20.396	0.000485092	13.2879	0.00132218
		18.077	0.00109222	13.4655	0.00297084	20.4823	0.000419017	13.3318	0.00114284
		18.1165	0.000947377	13.5148	0.00248976	20.5686	0.000360783	13.3756	0.000984566
		18.156	0.000819053	13.5641	0.00207732	20.6549	0.000309642	13.4195	0.000845389
		18.1955	0.000705781	13.6135	0.00172546	20.7412	0.000264889	13.4634	0.000723462
		18.2349	0.000606162	13.6628	0.00142677	20.8275	0.000225864	13.5072	0.000617043
		18.2744	0.000518876	13.7122	0.00117446	20.9138	0.000191958	13.5511	0.000524507
		18.3139	0.000442678	13.7615	0.000962382	21.0002	0.000162603	13.5949	0.00044434
		18.3534	0.000376407	13.8109	0.00078501	21.0865	0.00013728	13.6388	0.00037515
		18.3929	0.000318983	13.8602	0.000637399	21.1728	0.000115515	13.6826	0.000315656
		18.4324	0.000269409	13.9095	0.000515166	21.2591	9.68756e-05	13.7265	0.00026469
		18.4719	0.000226773	13.9589	0.000414451	21.3454	8.09707e-05	13.7704	0.000221192
		18.5114	0.000190238	14.0082	0.000331881	21.4317	6.74486e-05	13.8142	0.000184208
