# Supplementary material for: ARGONAUTE10 controls cell fate specification and formative cell divisions in the Arabidopsis root
Source: EMBO J. 2024 Apr 2;43(9):7. doi: 10.1038/s44318-024-00072-x (PMC11066080; doi:10.1038/s44318-024-00072-x)
Supplement: Supplementary file 14 — Source data Fig. 6 [file 44318_2024_72_MOESM14_ESM.zip › Figure 6/D-E/xylem cell numbers.xlsx]

## Sheet: xylem cell number
	sgo1 4.5% Suc long		Proto	Meta	total	out of axis		sgo1 4.5% Suc short		Proto	Meta	total	out of axis		WT 4.5% Suc "short"		Proto	Meta	total	out of axis		WT 4.5% Suc "long"		Proto	Meta	total	out of axis
		root 1	4	2	6	0			root 1	8	3	11	5			root 1	2	3	5	0			root 1	2	3	5	0
		root 2	5	3	8	1			root 2	4	3	7	0			root 2	2	3	5	0			root 2	2	4	6	0
		root 3	3	3	6	1			root 3	6	4	10	4			root 3	2	3	5	0			root 3	2	3	5	0
		root 4	4	3	7	0			root 4	9	1	10	4			root 4	2	3	5	0			root 4	2	3	5	0
		root 5	4	3	7	0			root 5	4	2	6	0			root 5	2	4	6	0			root 5	2	3	5	0
		root 6	2	3	5	0			root 6	8	1	9	2			root 6	2	4	6	0			root 6	2	3	5	0
		root 7	4	3	7	1			root 7	5	1	6	0			root 7	2	4	6	0			root 7	2	4	6	0
		root 8	4	3	7	0			root 8	7	2	9	4			root 8	2	3	5	0
		root 9	3	3	6	0			root 9	5	2	7	1			root 9	2	3	5	0
		root 10	3	3	6	0			root 10	6	3	9	2
		root 11	4	3	7	0			root 11	5	5	10	3
									root 12	5	3	8	1
									root 13	5	2	7	2
									root 14	6	2	8	3
sgo1 1% Suc			Proto	Meta	total	out of axis			WT 1%Suc		Proto	Meta	total	out of axis			sgo1 4.5 total			Proto	Meta	total	out of axis		WT 4.5 % total			Proto	Meta	total	out of axis
		root 1	4	3	7	0				root 1	2	3	5	0					root 1	4	2	6	0				root 1	2	3	5	0
		root 2	4	2	6	0				root 2	2	3	5	0					root 2	5	3	8	1				root 2	2	3	5	0
		root 3	3	3	6	0				root 3	2	3	5	0					root 3	3	3	6	1				root 3	2	3	5	0
		root 4	4	4	8	1				root 4	2	3	5	0					root 4	4	3	7	0				root 4	2	3	5	0
		root 5	2	4	6	1				root 5	2	3	5	0					root 5	4	3	7	0				root 5	2	4	6	0
		root 6	4	3	7	1				root 6	2	4	6	0					root 6	2	3	5	0				root 6	2	4	6	0
		root 7	3	4	7	1				root 7	2	3	5	0					root 7	4	3	7	1				root 7	2	4	6	0
		root 8	2	5	7	1				root 8	2	3	5	0					root 8	4	3	7	0				root 8	2	3	5	0
		root 9	5	4	9	3				root 9	2	3	5	0					root 9	3	3	6	0				root 9	2	3	5	0
		root 10	3	3	6	0				root 10	2	3	5	0					root 10	3	3	6	0				root 10	2	3	5	0
		root 11	3	2	5	0				root 11	2	3	5	0					root 11	4	3	7	0				root 11	2	4	6	0
		root 12	3	3	6	0				root 12	2	3	5	0					root 12	8	3	11	5				root 12	2	3	5	0
		root 13	3	5	8	2				root 13	2	3	5	0					root 13	4	3	7	0				root 13	2	3	5	0
		root 14	4	4	8	2				root 14	2	3	5	0					root 14	6	4	10	4				root 14	2	3	5	0
		root 15	4	2	6	0				root 15	2	4	6	0					root 15	9	1	10	4				root 15	2	3	5	0
		root 16	4	2	6	0				root 16	2	3	5	0					root 16	4	2	6	0				root 16	2	4	6	0
		root 17	2	4	6	0													root 17	8	1	9	2
		root 18	4	4	8	1													root 18	5	1	6	0
		root 19	4	3	7	0													root 19	7	2	9	4
		root 20	4	3	7	1													root 20	5	2	7	1
		root 21	5	3	8	1													root 21	6	3	9	2
		root 22	4	3	7	1													root 22	5	5	10	3
		root 23	4	2	6	0													root 23	5	3	8	1
		root 24	5	2	7	1													root 24	5	2	7	2
																			root 25	6	2	8	3

## Sheet: out of axis
		Figure S8C
		based on data in previous tab, related to Figure 6D and E
		WT 1%Suc	WT 4.25% Suc	sgo1 1% Suc	sgo1 4.25% Suc long	sgo1 4.25% Suc short
		0	0	0	0	5
		0	0	0	1	0
		0	0	0	1	4
		0	0	1	0	4
		0	0	1	0	0
		0	0	1	0	2
		0	0	1	1	0
		0	0	1	0	4
		0	0	3	0	1
		0	0	0	0	2
		0	0	0	0	3
		0	0	0		1
		0	0	2		2
		0	0	2		3
		0	0	0
		0	0	0
				0
				1
				0
				1
				1
				1
				0
				1
