# Supplementary material for: ARGONAUTE10 controls cell fate specification and formative cell divisions in the Arabidopsis root
Source: EMBO J. 2024 Apr 2;43(9):7. doi: 10.1038/s44318-024-00072-x (PMC11066080; doi:10.1038/s44318-024-00072-x)
Supplement: Supplementary file 14 — Source data Fig. 6 [file 44318_2024_72_MOESM14_ESM.zip › Figure 6/G/vascular cell numbers.xlsx]

## Sheet: Sheet1
			WT 1% Suc			WT 4,5% Suc						pTCSn csc1 1% Suc			pTCSn csc1 4,5% Suc long			pTCSn csc1 4,5% Suc short					pTCSn 4,5 % Suc combined
			series 003	41		Series 005	33					series 003	56		Series 004	53		Series 004	39				53
			series 002	38		Series 004	34					series 002	56		Series 003	43		Series 003	43				43
			series 001	44		Series 003	37					series 001	55		Series 002	53		Series 002	43				53
			Series 004	42		Series 001	32					series 003	56		Series 001	49		Series 001	40				49
			series 003	40		210821 Series009	37					series 002	58		210820_Series 004	55		210820_Series 003	45				39
			series 001	43		210821 Series008	38					series 001	50		210820_Series 003	55		210820_Series 002	45				43
			210821 Series 005	42		210821 Series007	35					210821 Sries 005	55		210820_Series 002	53		210820_Series 001	41				43
			210821 Series 004	40		210821 Series006	39					210821 Sries 003	53		210820_Series 001	56							40
			210821 Series 003	42		210821 Series003	36					210821 Sries 002	52										55
			210821 Series 002	42		210821 Series002	36					210821 Sries 001	57										55
			210821 Series 001	42																			53
																							56
																							45
																							45
																							41
	Average			41.4545			35.7						54.8			52.125			42.2857				47.5333
	SD			1.63485			2.21359						2.4404			4.25735			2.36039				6.10464
